# Supplementary material for: Assessment of a Highly Multiplexed RNA Sequencing Platform and Comparison to Existing High-Throughput Gene Expression Profiling Techniques
Source: Front Genet. 2019 Mar 5;10:150. doi: 10.3389/fgene.2019.00150 (PMC6411637; doi:10.3389/fgene.2019.00150)
Supplement: Supplementary file 2 [file Data_Sheet_2.zip]

Archive with 30 entries (27 files):
- code/
- code/helper.R
- __MACOSX/
- __MACOSX/code/
- __MACOSX/code/._helper.R
- code/GetLUSCgenesets_mut_901a.R
- code/perm.2side.R
- code/Compare_PCerror_RNAfull_SFL_3DGE_021.R
- __MACOSX/code/._Compare_PCerror_RNAfull_SFL_3DGE_021.R
- code/.DS_Store
- __MACOSX/code/._.DS_Store
- code/Signal2Noise_SFLvDGEvMCY_019a.R
- code/DiffAnalysis_SFL_DGE_RNA_15a.R
- __MACOSX/code/._DiffAnalysis_SFL_DGE_RNA_15a.R
- code/misc.R
- code/Saturation_Analysis_555a.R
- __MACOSX/code/._Saturation_Analysis_555a.R
- code/Compare_SFL_RNAful_DGE_counts_010a.R
- __MACOSX/code/._Compare_SFL_RNAful_DGE_counts_010a.R
- code/GeneBodyCoverage_800.R
- __MACOSX/code/._GeneBodyCoverage_800.R
- code/README
- __MACOSX/code/._README
- code/enrich2qmatrix.R
- code/GetQ20_909a.R
- __MACOSX/code/._GetQ20_909a.R
- code/cbmGSEA.R
- code/GetLUADgenesets_mut_900a.R
- code/DiffAnalysis_SFL_MCY_DGE_14a.R
- code/ks.score.R
