# Supplementary material for: Assessment of a Highly Multiplexed RNA Sequencing Platform and Comparison to Existing High-Throughput Gene Expression Profiling Techniques
Source: Front Genet. 2019 Mar 5;10:150. doi: 10.3389/fgene.2019.00150 (PMC6411637; doi:10.3389/fgene.2019.00150)
Supplement: Supplementary file 2 [file Data_Sheet_2.zip › code/helper.R]

# Plot gene discovery as a function of FDR cuttof
plotPvDR <- function(resList, P = "P", Names = c("SFL", "3'DGE"),  colors = c("green", "blue"), vline = -log10(0.05), co = seq(0, 15, by = 0.5), xLab = "P-Value", yLab = "Proportion of Genes (P-Value < x)"){
  
  pVecs <- lapply(resList, function(x) x[,P])
  pVecs <- lapply(pVecs, function(x) -log10(x))
  
  drVecs <- lapply(pVecs, function(x) sapply(co, function(y) mean(x>y)))
  drFram <- do.call(rbind, lapply(1:length(drVecs), function(x) data.frame(drVecs[[x]], Names[x])))
  colnames(drFram) <- c("pGenes", "Platform")
  drFram$lFDR <- rep(co, length(drVecs))
  drFram$P <- 10^-drFram$lFDR
  breaks <- seq(0, max(co), by = max(co)/5)
  labels <- 10^-breaks
  
  
  p <- ggplot(drFram, aes(lFDR, pGenes, color = Platform)) + 
    geom_path(size = 3) +
    theme_bw() +
    scale_color_manual(values = colors) +
    scale_y_continuous(name = yLab) +
    scale_x_continuous(name = xLab, breaks = breaks, labels = signif(labels, 2))
  
  if(!is.null(vline)){
    p <- p + geom_vline(xintercept = vline, size = 3)
  }
  return(p)
}

# Plot curve of relationship between F stat and expression
plotFvE <- function(resList, Fstat = "Log10_F", expr = "mean_expr" , Names = c("SFL", "3'DGE"), xName = "TMM Normalized Expression", yName = "Log10(F-Stat)", colors = c("green", "blue"), hline = NULL, alpha = 0.1, ylim = NULL){
  resFram <- do.call(rbind, lapply(1:length(resList), function(x) data.frame(Fstat = resList[[x]][,Fstat],
                                                               Exp = resList[[x]][,expr],
                                                               Platform = Names[x])))
  
  scaleFUN <- function(x) sprintf("%.2f", x)
  
  p <- ggplot(resFram, aes(Exp, Fstat, color = Platform)) + 
    geom_point(alpha = alpha) +
    geom_smooth(method = "loess", size = 2) +
    theme_bw() +
    scale_color_manual(values = colors) +
    scale_x_continuous(name = xName) +
    scale_y_continuous(name = yName, labels=scaleFUN) +
    theme(
      axis.text = element_text(size = 20)
    )
  if(!is.null(hline)){
    p <- p + geom_hline(yintercept = hline, size = 3)
  }
  if(!is.null(ylim)){
    p <- p + scale_y_continuous(name = yName, limits = ylim)
  } else {
    scale_y_continuous(name = yName)
  }
  return(p)
}

# Plot Log10 Fscore
plotlog10F <- function(resList, Log10_F = "Log10_F", FDR = "FDR", xName = "3' DGE", yName = "SFL", colorsInd = c("green", "orange"), colorsBoth = "red"){
  
  # Fstat threshold
  Fthresh <- unlist(lapply(resList, function(x) min(x[,Log10_F][x[,FDR]<0.05])))
  
  # Create data.frame of f-stats
  resFram <- data.frame(x = resList[[1]][,Log10_F], y = resList[[2]][,Log10_F])
  
  # Find significant genes
  resFram$xSig <- resFram$x>Fthresh[1]
  resFram$ySig <- resFram$y>Fthresh[2]
  resFram$Sig <- rowSums(resFram[, c("xSig", "ySig")])==2
  resFram$SigCol = "grey"
  resFram$SigCol[resFram$xSig] <- colorsInd[1]
  resFram$SigCol[resFram$ySig] <- colorsInd[2]
  resFram$SigCol[resFram$Sig] <- colorsBoth
  
  minLim <- min(c(resFram$x, resFram$y))
  maxLim <- max(c(resFram$x, resFram$y))
  
  # Test difference
  tOut <- t.test(resFram$y, resFram$x, paired = T)
  tm <- round(tOut$estimate, 3)
  tp <- round(tOut$p.value, 3)
  
  # Get correlation
  lmOut <- round(sqrt(summary(lm(y ~ x, data = resFram))$r.squared), 3)
  
  # Colors
  ColVals <- unique(resFram$SigCol); names(ColVals) <- ColVals
  
  
  p <- ggplot(resFram, aes(x, y, color = SigCol)) +
    geom_vline(xintercept = 0, color = "lightgrey", size = 3) +
    geom_hline(yintercept = 0, color = "lightgrey", size = 3) +
    geom_abline(slope = 1, color = "darkgrey", size = 5) +
    geom_point() +
    theme_bw() +
    scale_x_continuous(name = paste0(xName, ": Log10(F-stat)"), limits = c(minLim, maxLim)) +
    scale_y_continuous(name = paste0(yName, ": Log10(F-stat)"), limits = c(minLim, maxLim)) +
    annotate("text", x = 2, y = -1, label = paste0("Pr(y = x) ~ ", tp), size = 12) + 
    annotate("text", x = 2, y = -1.5, label = paste0("Mean(y - x) = ", tm), size = 12) + 
    annotate("text", x = 2, y = -2, label = paste0("Rho = ", lmOut ), size = 12) +
    scale_color_manual(values = ColVals)
  return(p)
}

# Run anova of each eset in a list
runANOVAeset <- function(eSet, group = "group"){
  groupVals <- as.factor(pData(eSet)[,group])
  genes <- rownames(eSet)
  outFram <- do.call(rbind, lapply(genes, function(x){
    geneFram <- data.frame(cond = groupVals, expr = Biobase::exprs(eSet)[x,])
    test <- anova(lm(expr ~ cond, data = geneFram))
    out <- data.frame(mean(geneFram$expr), t(test$Df), t(test$`Mean Sq`), test$`F value`[1], test$`Pr(>F)`[1])
    colnames(out) <- c("mean_expr", "BG_df", "WG_df", "BG_ms", "WG_ms", "F", "P")
    return(out)
  }))
  outFram$FDR <- p.adjust(outFram$P, method = "BH")
  outFram$nLog10FDR <- -log10(outFram$FDR)
  outFram$relative_expr <- rank(outFram$mean_expr)/nrow(outFram)
  outFram$sqrt_F <- sqrt(outFram$F)
  outFram$Log10_F <- log10(outFram$F)
  outFram$sqrt_BG_ms <- sqrt(outFram$BG_ms)
  outFram$sqrt_WG_ms <- sqrt(outFram$WG_ms)
  rownames(outFram) <- genes
  return(outFram)
}

# Plot histograms of expression
plotExpr <- function(resList, expVar = "mean_expr", xName = "Normalized Expression", Names = c("SFL", "Microarray", "3'DGE"), colors = c("green", "orange", "blue")){
  
  expFram <- data.frame(exp = unlist(lapply(resList, function(x) x[,expVar])))
  expFram$Platform <- unlist(lapply(1:length(resList), function(x) rep(Names[x], nrow(resList[[x]]))))
  
  scaleFill <- colors
  names(scaleFill) <- Names
  
  p <- ggplot(data=expFram, aes(exp, color = Platform, fill = Platform)) + 
    geom_density(size = 3, alpha = 0.3) +
    scale_colour_manual(values = scaleFill) +
    scale_fill_manual(values = scaleFill) +
    theme_bw() +
    scale_x_continuous(name = xName) +
    scale_y_continuous(name = "Density") +
    geom_hline(yintercept=0, colour="white", size=3)
  return(p)
}

# Function to calculate pc error at different thresholds
PCerror <- function(countMat, proportions, seed = 1){

  # Get full normalized data
  dge <- DGEList(counts=countMat)
  dge <- calcNormFactors(dge)
  cNorm <- cpm(dge, log=TRUE)

  # Get PCs
  cPCfull <- prcomp(t(cNorm))
  cEVals <- cPCfull$sdev^2
  cEMat <- cPCfull$rotation

  # Vector of indices
  indices <- 1:ncol(cEMat)

  # Calculate PC error for each subsample
  errorList <- lapply(proportions, function(prop){

    # Subsample and normalize
    subCounts <- generateSubsampledMatrix(countMat, prop, seed)
    subDge <- DGEList(counts=subCounts)
    subDge <- calcNormFactors(subDge)
    subNorm <- cpm(subDge, log=TRUE)

    # Get PCs
    cPCsub <- prcomp(t(subNorm))
    cEMatsub <- cPCsub$rotation

    # Calculate error for each PC
    errorVec <- unlist(lapply(indices, function(index){
      sqrt(sum( (cEMat[,index] - cEMatsub[,index])^2 ))
      }))
    return(errorVec)
  })
  names(errorList) <- proportions
  errorMat <- do.call(rbind, errorList)
  return(list(errorMat, eigenvalues = cEVals))
}

# Run DGE w/ limma
runLIMMaeset <- function(eSet, group = "genotype", levels = c("HCRED", "NRF2")){
  eSet <- eSet[,pData(eSet)[, group] %in% levels]
  xKeep <- rowMeans(exprs(eSet))>1
  eSet<- eSet[xKeep,]
  
  colData<-data.frame(condition=as.character(pData(eSet)[, group]))
  colData$condition <- factor(colData$condition, levels = levels)
  design <- model.matrix(~ colData$condition)
  
  dge <- DGEList(counts=exprs(eSet))
  dge <- calcNormFactors(dge)
  dge <- voom(dge, design)
  fit <- lmFit(dge, design)
  fit <- eBayes(fit)
  res <- topTable(fit, number = nrow(exprs(eSet)))
  
  res$nLog10p <- -log10(res$P.Value)
  colnames(res)[colnames(res) == "logFC"] <- "LogFC"
  res$absLogFC <- abs(res$LogFC)
  res$absT <- abs(res$t)
  res$sigma <- fit$sigma
  res$s2.post <- fit$s2.post
  
  return(res)
}
