# Supplementary material for: Assessment of a Highly Multiplexed RNA Sequencing Platform and Comparison to Existing High-Throughput Gene Expression Profiling Techniques
Source: Front Genet. 2019 Mar 5;10:150. doi: 10.3389/fgene.2019.00150 (PMC6411637; doi:10.3389/fgene.2019.00150)
Supplement: Supplementary file 2 [file Data_Sheet_2.zip › code/Compare_PCerror_RNAfull_SFL_3DGE_021.R]

require(openxlsx)
require(subSeq)
require(edgeR)
require(Biobase)
require(parallel)
require(tidyr)
require(ggplot2)
source("helper.R")

sTag <- "021a"

# Directories
resDir <- "../results"
plotDir <- file.path(resDir, "plots")
tabDir <- file.path(resDir, "tables")
datDir <- "../data"
sflDir <- "../../RNAproc_UCSC/deliverables"
rnaDir <- "../../FullRNAproc_UCSC/deliverables"
dgeDir <- file.path(datDir, "3pDGE")
outDir <- file.path(plotDir, "PCerror_021a")

# Files to read in

# Expression values
rnaESET <- file.path(rnaDir, "featureCount_raw_counts.RDS")
sflESET <- file.path(sflDir, "featureCount_raw_counts.RDS")
dgeESET <- file.path(datDir, "3pDGE_eSet.RDS")

# Files to write out
PCerrorRDS <- file.path(resDir, "PCerrorList_021a.rds")
PCcumulativeFile <- file.path(outDir, "CumulativePCV_021a.png")

# Read in FULL RNA data
rna <- readRDS(rnaESET)
rna$platform <- "FullRNAseq"
rna$genotype[rna$genotype == "FAT"] <- "FAT1"

# Read in SFL data
sfl <- readRDS(sflESET)
sfl$platform <- "SFL"

# Read in 3'DGE data
dge <- readRDS(dgeESET)
dge$platform <- "3'DGE"

# Subset each group for genes in all three platforms
geneUse <- rownames(sfl)[rownames(sfl) %in% rownames(dge) & rownames(sfl) %in% rownames(dge)]
rna <- rna[geneUse,]
sfl <- sfl[geneUse,]
dge <- dge[geneUse,]

# Remove non-DMSO chemical treatments from sfl and 3' dge
sfl <- sfl[,sfl$treatment == "DMSO"]
dge <- dge[,dge$treatment == "DMSO"]

# Only use genotypes in full coverage rna
genoUse <- unique(rna$genotype)
sfl <- sfl[,sfl$genotype %in% genoUse]
dge <- dge[,dge$genotype %in% genoUse]

# Subsample all data sets to the same size

# Get library sizes
sizeVec <- c(rna = sum(colSums(exprs(rna))), 
                 sfl = sum(colSums(exprs(sfl))),
                 dge = sum(colSums(exprs(dge))))

# Get proportions of each
propVec <- min(sizeVec)/sizeVec

# Props to test 
propTest <- 10^-seq(0, 4, length.out = 40)

# Run PC error function 20 times
nReps <- 20

pcResList <- lapply(1:nReps, function(i){
  
  print(i)
  
  # Subsample each
  rnaSub <- generateSubsampledMatrix(exprs(rna), propVec[1], seed = i)
  sflSub <- generateSubsampledMatrix(exprs(sfl), propVec[2], seed = i)
  dgeSub <- generateSubsampledMatrix(exprs(dge), propVec[3], seed = i)
  
  # Check library sizes
  sizeVecCheck <- c(rna = sum(colSums(rnaSub)),
                    sfl = sum(colSums(sflSub)),
                    dge = sum(colSums(dgeSub)))
  
    
  # Get PC error for each
  countList <- list(rnaSub, dgeSub, exprs(sfl), exprs(rna), exprs(dge))
  
  outPCerror <- lapply(countList, function(countMat){
    PCerror(countMat, propTest, seed = i)
  })
})
    
pcResFram <- do.call(rbind, pcResList)

# Format results and calulcate means
pcResFram <- apply(pcResFram, 2, function(col){
  colBind <- do.call(rbind, col)
  pcErrorMat <- Reduce('+', colBind[,1])/nReps/sqrt(2)
  pcErrorMat[pcErrorMat>1] <- 1
  pcvVec <- Reduce('+', colBind[,2])/nReps
  return(list(pcErrorMat, pcvVec))
})
pcResFram <- do.call(rbind, pcResFram)

# Get pc errors
outList <- pcResFram[,1]

# Get EigenValues
EVals <- pcResFram[,2]

names(outList) <- c("RNAsub", "3DGEsub", "SFL", "RNA", "3DGE")
outList <- lapply(names(outList), function(nam){
  x <- outList[[nam]]
  x <- as.data.frame(x)
  colnames(x) <- paste0("PC", 1:ncol(x))
  x$prop <- as.numeric(rownames(x))
  x$type <- nam
  return(x)})

outFram <- as.data.frame(do.call(rbind, outList))
outFram$type <- factor(outFram$type, levels = c("RNAsub", "3DGEsub", "SFL", "RNA", "3DGE"))
outMelt <- gather(outFram, "PC", "error", 1:18)
outMelt$PC <- factor(outMelt$PC, levels = paste0("PC", 1:18))

# Add Library Sizes
libSizes <- c(sizeVec[1]*propVec[1], sizeVec[3]*propVec[3], sizeVec)
libSizes <- data.frame(type = c("RNAsub", "3DGEsub", "RNA", "SFL", "3DGE"), LSfull = libSizes, stringsAsFactors = F)
outMelt <- merge(outMelt, libSizes)

# Add the library size to each
outMelt$perc <- outMelt$prop * 100
outMelt$ls <- outMelt$prop * outMelt$LSfull / 18
outMelt$type1 <- sub("sub", "", outMelt$type)
outMelt$type2 <- "FULL"
outMelt$type2[grepl("sub", outMelt$type)] <- "SUB"

# Plot each PC
lapply(1:18, function(pc){
  print(pc)
  outMeltSub <- outMelt[outMelt$PC == paste0("PC", pc),]
  outMeltSub <- gather(outMeltSub, "meas", "value", c(6, 7))
  
  PCEplot_LS <- ggplot(outMeltSub, aes(x = value, y = error, group = type)) +
    geom_line(aes(colour = type1, linetype = type2), size = 1) + 
    theme_bw() +
    scale_colour_manual(values = c("3DGE" = "blue", "SFL" = "green", "RNA" = "purple")) + 
    scale_y_continuous(name = "Principal Component Error") + 
    facet_wrap(~meas, 
               scales = "free_x",
               strip.position = "bottom",
               labeller = as_labeller(c(ls = "Reads per Sample", perc = "Percent of Full Library Size") ) ) +
    scale_x_log10(breaks = scales::trans_breaks("log10", function(x) 10^x),
                  labels = scales::trans_format("log10", scales::math_format(10^.x))) + 
    theme(
      legend.position = "none",
      axis.title.x = element_blank(),
      axis.title.y = element_text(size = 18),
      axis.text = element_text(size = 17),
      strip.background = element_blank(),
      strip.placement = "outside",
      strip.text = element_text(size = 18)
    )
  
  png(file.path(outDir, sub("num", pc, "PCerrorVls_PCnum_021a.png")), width = 850, height = 400)
  print(PCEplot_LS)
  dev.off()
})
  
# Plot EigenValues
outPCV <- EVals
outPCV <- do.call(rbind, outPCV); rownames(outPCV) <- NULL
outPCV <- t(apply(outPCV, 1, function(x) cumsum(x)/sum(x)))
outPCV <- as.data.frame(outPCV)
colnames(outPCV) <- paste0("PC", 1:18)
outPCV$type <- c("RNAsub", "3DGEsub", "SFL", "RNA", "3DGE")
outPCV$type1 <- sub("sub", "", outPCV$type)
outPCV$type2 <- "FULL"
outPCV$type2[grepl("sub", outPCV$type)] <- "SUB"
outPCVmelt <- gather(outPCV, "PC", "value", 1:18)
outPCVmelt$PC <- as.numeric(sub("PC", "", outPCVmelt$PC))

png(PCcumulativeFile, width = 500, height = 500)
PCVplot <- ggplot(outPCVmelt, aes(x = PC, y = value, group = type)) +
  geom_line(aes(colour = type1, linetype = type2), size = 1) +
  geom_point(aes(colour = type1), size = 2) +
  theme_bw() +
  scale_colour_manual(values = c("3DGE" = "blue", "SFL" = "green", "RNA" = "purple")) + 
  scale_y_continuous(name = "Cumulative Variance Explained", limits = c(0, 1)) + 
  scale_x_continuous(name = "Principal Component") +
  theme(
    legend.position = "none",
    axis.title.x = element_text(size = 18),
    axis.title.y = element_text(size = 18),
    axis.text = element_text(size = 17)
  )
PCVplot
dev.off()
