# Supplementary material for: Assessment of a Highly Multiplexed RNA Sequencing Platform and Comparison to Existing High-Throughput Gene Expression Profiling Techniques
Source: Front Genet. 2019 Mar 5;10:150. doi: 10.3389/fgene.2019.00150 (PMC6411637; doi:10.3389/fgene.2019.00150)
Supplement: Supplementary file 2 [file Data_Sheet_2.zip › code/Signal2Noise_SFLvDGEvMCY_019a.R]

source("helper.R")
require(edgeR)
require(limma)
require(grid)
require(gridExtra)

sTag <- "019a"

# Directories
resDir <- "../results"
plotDir <- file.path(resDir, "plots")
tabDir <- file.path(resDir, "tables")
datDir <- "../data"
sflDir <- "../../RNAproc_UCSC/deliverables"
sflRep <- "../../RNAproc_UCSC/report/bamqc"
rnaDir <- "../../FullRNAproc_UCSC/deliverables"
rnaRep <- "../../FullRNAproc_UCSC/report/bamqc"
dgeDir <- file.path(datDir, "3pDGE")

# Files to read in

# Expression values
sflESET <- file.path(sflDir, "featureCount_raw_counts.RDS")
mcyFile <- file.path(datDir, "hugene20st_18samples.rds")
dgeESET <- file.path(datDir, "3pDGE_eSet.RDS")

# Files to write out
MSvExpFile <- file.path(plotDir, paste0("SFLv3DGEvMCY_", sTag, ".png"))
SHAPvExpFile <- file.path(plotDir, paste0("SFLv3DGEvMCY_SHAPIRO_", sTag, ".png"))
CorDistPearsonFile <- file.path(plotDir, paste0("SFLv3DGEvMCY_PEARSON_", sTag, ".png"))
CorDistSpearmanFile <- file.path(plotDir, paste0("SFLv3DGEvMCY_SPEARMAN_", sTag, ".png"))

# Read in SFL data
sfl <- readRDS(sflESET)
sfl$platform <- "SFL"

# Read in 3'DGE data
dge <- readRDS(dgeESET)
dge$platform <- "3'DGE"

mcy <- readRDS(mcyFile)
mcy$platform <- "Microarray"

# Use hgnc symbols
sum(duplicated(mcy$hgnc))
mcy <- mcy[!is.na(fData(mcy)$hgnc),]
mcy <- mcy[!duplicated(fData(mcy)$hgnc),]
rownames(mcy) <- fData(mcy)$hgnc

# Fix column names in mcy
colnames(mcy) <- gsub("-", "_", mcy$sample_name)

# Subset each platform for genes in all 3 platforms
geneUse <- rownames(sfl)[rownames(sfl) %in% rownames(dge) & rownames(sfl) %in% rownames(mcy)]
sfl <- sfl[geneUse,]
dge <- dge[geneUse,]
mcy <- mcy[geneUse,]

# Subset each platform for samples in all 3 platforms
sampsUse <- colnames(sfl)[colnames(sfl) %in% colnames(mcy) & colnames(sfl) %in% colnames(dge)]
sfl <- sfl[,sampsUse]
dge <- dge[,sampsUse]
mcy <- mcy[,sampsUse]

# Create list of these
eList <- list(SFL = sfl, MCY = mcy, DGE = dge)

# Add group label by combining genotype and perturbation genotypes
eList <- lapply(eList, function(x){ x$group = paste(x$genotype, x$treatment); return(x)})

# Subset each for groups w/ 3 replicates
tab <- table(eList[[1]]$group)
tab <- tab[tab==3]
eList <- lapply(eList, function(x) x[,x$group %in% names(tab)])

# Remove NRF2 BaP
eList <- lapply(eList, function(x) x[,x$group != "NRF2 BaP"])

# Remove low counts (mean counts > 1)
eList <- lapply(eList, function(x){ 
  xKeep <- rowMeans(exprs(x))>1
  x <- x[xKeep,]
  return(x)})

# Keep same genes in all three
geneKeep <- table(unlist(lapply(eList, function(x) rownames(x))))
geneKeep <- names(geneKeep)[geneKeep == length(eList)]
eList <- lapply(eList, function(x){ x <- x[geneKeep,]; return(x)})

# Normalize each (microarray is already normalized)
eList[c(1, 3)] <- lapply(eList[c(1, 3)], function(x){ 
  dge <- DGEList(counts=exprs(x))
  dge <- calcNormFactors(dge)
  LogCPM <- cpm(dge, log=TRUE)
  exprs(x) <- LogCPM
  return(x)
})

# Test for normality (SHAPIRO-WILKS)
shapRun <- function(eSet){
  EXP <- exprs(eSet)
  SHAP <- apply(EXP, 1, shapiro.test)
  SHAPp <- unlist(lapply(SHAP, function(x) x$p.value))
  SHAPs <- unlist(lapply(SHAP, function(x) x$statistic))
  mExp <- apply(EXP, 1, mean)
  return(data.frame(stat = SHAPs, p = SHAPp, mean_exp = mExp))
}
shapOut <- lapply(eList, shapRun)
SHAPp <- min(unlist(lapply(shapOut, function (x) x$stat[which.min(abs(x$p-0.05))])))
SHAPplot <- plotFvE(shapOut, Fstat = "stat", expr = "mean_exp", Names = c("SFL", "Microarray", "3' DGE"), xName = "Normalized Expression", yName = "Shapiro-Wilk Statistic", colors = c("green", "orange", "blue"), alpha = 0.05, hline = SHAPp)
SHAPplot <- SHAPplot + theme(legend.position = "None",
                           axis.text.y = element_text(size = 30),
                           axis.text.x = element_blank(),
                           axis.title.y = element_text(size = 48),
                           axis.title.x = element_blank(),
                           plot.margin=unit(c(2, 5, 7, 2),"mm")
)

# Run Anova of each
runANOVAeset <- function(eSet, group = "group"){
  groupVals <- as.factor(pData(eSet)[,group])
  genes <- rownames(eSet)
  outFram <- do.call(rbind, lapply(genes, function(x){
    geneFram <- data.frame(cond = groupVals, expr = exprs(eSet)[x,])
    test <- anova(lm(expr ~ cond, data = geneFram))
    out <- data.frame(mean(geneFram$expr), t(test$Df), t(test$`Mean Sq`), test$`F value`[1], test$`Pr(>F)`[1])
    colnames(out) <- c("mean_expr", "BG_df", "WG_df", "BG_ms", "WG_ms", "F", "P")
    return(out)
  }))
  outFram$FDR <- p.adjust(outFram$P, method = "BH")
  outFram$nLog10FDR <- -log10(outFram$FDR)
  outFram$relative_expr <- rank(outFram$mean_expr)/nrow(outFram)
  outFram$sqrt_F <- sqrt(outFram$F)
  outFram$Log10_F <- log10(outFram$F)
  outFram$sqrt_BG_ms <- sqrt(outFram$BG_ms)
  outFram$sqrt_WG_ms <- sqrt(outFram$WG_ms)
  rownames(outFram) <- genes
  return(outFram)
}

resList <- lapply(eList, runANOVAeset)

# Add -log10(pvalue)
resList <- lapply(resList, function(x){x$logp <- -log10(x$P); return(x)})

# Plot Log10 Fscore (FDR v SFL)
compFplot1 <- plotlog10F(resList[c(3,1)], colorsInd = c("blue", "green"))
compFplot1 <- compFplot1 + theme(legend.position = "None",
                               axis.text = element_text(size = 30),
                               axis.title = element_text(size = 40),
                               plot.margin=unit(c(2, 5, 7, 2),"mm")
)

compFplot2 <- plotlog10F(resList[c(2,1)],
                         xName = "Microarray",
                         yName = "SFL",
                         colorsInd = c("orange", "green"))
compFplot2 <- compFplot2 + theme(legend.position = "None",
                                 axis.text = element_text(size = 30),
                                 axis.title = element_text(size = 40),
                                 plot.margin=unit(c(2, 5, 7, 2),"mm")
)

compFplot3 <- plotlog10F(resList[c(3,2)],
                         xName = "3'DGE",
                         yName = "Microarray",
                         colorsInd = c("blue", "orange"))
compFplot3 <- compFplot3 + theme(legend.position = "None",
                                 axis.text = element_text(size = 30),
                                 axis.title = element_text(size = 40),
                                 plot.margin=unit(c(2, 5, 7, 2),"mm")
)

# Plot spline of relationship between F stat and expression
FvEplot <- plotFvE(resList, xName = "Normalized Expression", alpha = 0.07, Names = c("SFL", "Microarray", "3'DGE"), colors = c("green", "orange", "blue"))
FvEplot <- FvEplot + theme(legend.position = "None",
                           axis.text.y = element_text(size = 30),
                           axis.text.x = element_blank(),
                           axis.title.y = element_text(size = 35),
                           axis.title.x = element_blank(),
                           plot.margin=unit(c(2, 5, 7, 2),"mm")
)

EXPhist <- plotExpr(resList, expVar = "mean_expr", xName = "Normalized Expression", Names = c("SFL", "Microarray", "3'DGE"), colors = c("green", "orange", "blue"))
EXPhist <- EXPhist + theme(legend.position = "None",
                           axis.text = element_text(size = 30),
                           axis.title = element_text(size = 48),
                           plot.margin=unit(c(2, 5, 7, 2),"mm"),
                           panel.grid = element_blank()
)

# Plot gene discovery as a function of P cuttof
PvDR <- plotPvDR(resList, P = "FDR", Names = c("SFL", "Microarray","3'DGE"), colors = c("green", "orange", "blue"), vline = -log10(0.05), co = seq(0, 3, by = 0.05), xLab = "Q-Value", yLab = "Proportion of Genes (Q-Value < x)")
PvDR <- PvDR + 
  theme(legend.position = "None",
                     axis.text = element_text(size = 40),
                     axis.title = element_text(size = 45),
                     plot.margin=unit(c(2, 5, 7, 2),"mm")
        )+
          annotate("text", x = -log10(0.025), y = 0.9, label = "Q-Value = 0.05", size = 10)
# Get values at 0.05


# Plot all
plotList <- list(PvDR, FvEplot, compFplot2, compFplot1, compFplot3, EXPhist)
layMat <- matrix(c(3,3,4,4,5,5,
                   3,3,4,4,5,5,
                   1,1,1,2,2,2,
                   1,1,1,2,2,2,
                   1,1,1,6,6,6), nrow = 5, ncol = 6, byrow = T)
png(MSvExpFile, width = 2500, height = 1800)
grid.arrange(grobs = plotList, layout_matrix = layMat, padding = unit(5, "line"))
dev.off()
