# Supplementary material for: Assessment of a Highly Multiplexed RNA Sequencing Platform and Comparison to Existing High-Throughput Gene Expression Profiling Techniques
Source: Front Genet. 2019 Mar 5;10:150. doi: 10.3389/fgene.2019.00150 (PMC6411637; doi:10.3389/fgene.2019.00150)
Supplement: Supplementary file 2 [file Data_Sheet_2.zip › code/DiffAnalysis_SFL_DGE_RNA_15a.R]

source("helper.R")
source("enrich2qmatrix.R")
source("cbmGSEA.R")
source("ks.score.R")
source("perm.2side.R")
source("misc.R")
require(Biobase)
require(edgeR)
require(permute)
require(tidyr)
require(plyr)
require(taRifx)
library(ggrepel)
require(parallel)
require(subSeq)
require(RColorBrewer)
require(dplyr)

sTag <- "015a"

# Directories
resDir <- "../results"
plotDir <- file.path(resDir, "plots")
tabDir <- file.path(resDir, "tables")
datDir <- "../data"
sflDir <- "../../RNAproc_UCSC/deliverables"
rnaDir <- "../../FullRNAproc_UCSC/deliverables"
dgeDir <- file.path(datDir, "3pDGE")
gseaDir <- file.path(plotDir, "GSEA_res_15a")

# Files to read in

# Expression values
rnaESET <- file.path(rnaDir, "featureCount_raw_counts.RDS")
sflESET <- file.path(sflDir, "featureCount_raw_counts.RDS")
mcyFile <- file.path(datDir, "hugene20st_18samples.rds")
dgeESET <- file.path(datDir, "3pDGE_eSet.RDS")
gmxFile <- file.path(datDir, "pnas_genome_biology_smokers_genesets.gmx")
rdsFile <- file.path(datDir, "LUSC_TCGA_geneSets_901a.rds")
rdsFile2 <- file.path(datDir, "LUAD_TCGA_geneSets_900a.rds")

# Files to write out
hmLung_NES <- file.path(plotDir, paste0("SFLvDGEvRNA_HeatmapLung_NESclust_", sTag, ".png"))
hmLung_RDS <- file.path(datDir, paste0("SFLvDGEvRNA_LungGSEA_", sTag, ".rds"))
corsOut <- file.path(resDir, paste0("SFLvDGEvRNA_CorsGSEA_", sTag, ".rds"))  
corsOutPlot <- file.path(plotDir, paste0("SFLvDGEvRNA_CorsGSEA_", sTag, ".png"))  
drOutPlot_SFL_DGE <- file.path(plotDir, paste0("SFLvDGEvRNA_DR_SFL_DGE_", sTag, ".png")) 
drOutPlot_SFL_DGE_DMSO <- file.path(plotDir, paste0("SFLvDGEvRNA_DR_SFL_DGE_DMSO_", sTag, ".png")) 
drOutPlot_SFL_DGE_RNA <- file.path(plotDir, paste0("SFLvDGEvRNA_DR_SFL_DGE_RNA_", sTag, ".png")) 

# Read in FULL RNA data
rna <- readRDS(rnaESET)
rna$platform <- "FullRNAseq"
rna$genotype[rna$genotype == "FAT"] <- "FAT1"
rna$treatment <- "DMSO"

# Read in SFL data
sfl <- readRDS(sflESET)
sfl$platform <- "SFL"

# Read in 3'DGE data
dge <- readRDS(dgeESET)
dge$platform <- "3'DGE"


# Subset each platform for samples in all 3 platforms
sampsUse <- colnames(sfl)[colnames(sfl) %in% colnames(dge)]
sfl <- sfl[,sampsUse]
dge <- dge[,sampsUse]

# Get library sizes
sizeVec <- c(rna = sum(colSums(exprs(rna))), 
             sfl = sum(colSums(exprs(sfl))),
             dge = sum(colSums(exprs(dge))))

# Get proportions of each
propVec <- min(sizeVec)/sizeVec


# Run biological recapitulation for different subsamples of the data
propTest <- unique(sort(c(propVec, 10^-seq(0, 2.5, length.out = 18)), decreasing = T))
#propTest <- unique(sort(c(propVec, 10^-seq(0, 1, length.out = 2)), decreasing = T))

# Plot test statistics (from FDR-Values)
plotFDRp <- function(g1, col1 = "SFL", col2 = "DGE", ggMain = "DMSO_NRF2vHcRED"){
  
  colnames(g1)[1:2] <- c("x", "y")
  
  # Get information
  g1$Dir <- "Up"
  g1$Dir[grepl("Down", rownames(g1))] <- "Down"
  
  # Get GS groups
  g1$Source <- "Pub"
  g1$Source[grepl("LUAD", rownames(g1))] <- "LUAD"
  g1$Source[grepl("LUSC", rownames(g1))] <- "LUSC"
  
  # Get sig cutoff
  Xthresh <- Ythresh <- -log10(0.05)
  
  g1$sigX <- abs(g1$x) > Xthresh
  g1$sigY <- abs(g1$y) > Ythresh 
  
  g1$Lab <- ""
  g1$Lab[g1$sigX|g1$sigY] <- rownames(g1)[g1$sigX|g1$sigY]
  g1$Lab <- gsub("_Up|_Down|_LUAD|_LUSC", "", g1$Lab)
  
  # File or hollow
  g1$Filled = g1$Dir
  g1$Filled[g1$Lab==""] <- NA
  
  limX <- max(abs(min(g1$x)), max(g1$x))
  limX <- max(limX, Xthresh)
  limY <- max(abs(min(g1$y)), max(g1$y))
  limY <- max(limY, Ythresh)
  
  limXY <- max(c(limX, limY))
  Xlims <- Ylims <- c(-limXY, limXY)
  
  # Get correlation
  m1 <- summary(lm(y~x, data = g1))
  m1rho <- paste0("Rho = ", round(sqrt(m1$r.squared), 2))
  
  m2 <- summary(lm(y~0 + x, data = g1))
  m2C <- coef(m2)
  m2T <- (m2C[1]-1)/m2C[2]
  m2P <- pt(-abs(m2T), nrow(g1)-2)*2
  m2P <- paste0("Pr(B[1]=1) ~ ", round(m2P, 2))
  m2B <- paste0("B[1] = ", round(m2C[1], 2))
  
  p <- ggplot(g1, aes(x, y, label = Lab)) +
    geom_abline(color = "black", linetype = 2, size = 2) +
    ggtitle(ggMain) +
    geom_vline(xintercept = Xthresh, alpha = 0.7) +
    geom_vline(xintercept = -Xthresh, alpha = 0.7) +
    geom_vline(xintercept = 0, alpha = 1, size = 3) +
    geom_hline(yintercept = Ythresh, alpha = 0.7) +
    geom_hline(yintercept = -Ythresh, alpha = 0.7) +
    geom_hline(yintercept = 0, alpha = 1, size = 3) +
    geom_point(aes(shape = Source, color = Dir, fill = Filled), size = 8, stroke = 2) +
    scale_color_manual(values = c(Up = "red", Down = "blue")) +
    scale_shape_manual(values=c(21,24,22)) +
    scale_fill_manual(values = c(Up = "red", Down = "blue"), na.value=NA, guide="none") + 
    geom_text_repel(color = "black", size = 9) +
    annotate("text", x = -(Xthresh-0.5), y = (Ythresh-0.2), label = m2B, size = 13, fontface = "bold") +
    annotate("text", x = -(Xthresh-0.5), y = (Ythresh-0.45), label = m2P, size = 13, fontface = "bold") +
    annotate("text", x = -(Xthresh-0.5), y = (Ythresh-0.7), label = m1rho, size = 13, fontface = "bold") +
    theme_bw() +
    scale_x_continuous(name = col1, limits = Xlims) +
    scale_y_continuous(name = col2, limits = Ylims) +
    geom_smooth(method=lm, formula = y ~ 0 + x, data = g1, aes(group = 1), color = "black", fullrange = T)
  return(p)
}

nReps <- 20
nPerm <- 2000
mc.cores = 20

# This analysis includes subsampling, we will run it 20 times to use the averages
outCors <- lapply(1:nReps, function(i){
  print(i)
  
  # Subsample the data to each in propTest
  resListList <- lapply(propTest, function(prop){
    
    exprs(rna) <- generateSubsampledMatrix(exprs(rna), prop, seed = i)
    exprs(sfl) <- generateSubsampledMatrix(exprs(sfl), prop, seed = i)
    exprs(dge) <- generateSubsampledMatrix(exprs(dge), prop, seed = i)
    
    # Create list of these
    eList <- list(RNA = rna, SFL = sfl, DGE = dge)
    
    # Add group label by combining genotype and perturbation genotypes
    eList <- lapply(eList, function(x){ x$group = paste(x$genotype, x$treatment); return(x)})
    
    # Subset each for groups w/ 3 replicates
    eList <- lapply(eList, function(x){
      tab <- table(x$group)
      tab <- tab[tab == 3]
      x[,x$group %in% names(tab)]})
    
    # Run diff analysis stratified by treatment
    treats <- unique(c(eList[[1]]$treatment, eList[[3]]$treatment))
    
    genos <- unique(eList[[1]]$genotype)
    genos <- genos[order(match(genos, c("HCRED", "NRF2", "PIK3CA", "NRG1", "FGFR1", "GFP", "FAT1", "CDKN2A")))]
    
    outTreats<- lapply(treats, function(q){
      outBig <- lapply(eList, function(x){
        x <- x[,x$treatment==q]
        genos1 <- unique(x$genotype)
        if(!"HCRED" %in% genos1) genos1 <- genos1[!genos1 %in% c("NRF2", "FGFR1", "PIK3CA", "NRG1")]
        genos1 <- genos1[!genos1%in%c("HCRED", "GFP")]
        genos1 <- genos1[order(match(genos1, genos))]
        outList <- lapply(genos1, function(y){
          cont <- ifelse(y %in% c("FAT1", "CDKN2A"), "GFP", "HCRED")
          runLIMMaeset(x, group = "genotype", levels = c(cont, y))
        })
        if(length(outList) > 0) names(outList) <- paste(q, genos1, sep = "_")
        return(outList)
      })
    })
    
    # Combine results
    outFull <- outTreats
    outFull <- unlist(outFull, recursive = F)
    resList <- unlist(outFull, recursive = F)
    names(resList) <- sub("[.]", "_", names(resList))
    names(resList)[grepl("_FAT1$|_CDKN2A$", names(resList))] <- paste0(names(resList)[grepl("_FAT1$|_CDKN2A$", names(resList))], "vGFP")
    names(resList)[grepl("_NRF2$|_NRG1$|_PIK3CA$|_FGFR1$", names(resList))] <- paste0(names(resList)[grepl("_NRF2$|_NRG1$|_PIK3CA$|_FGFR1$", names(resList))], "vHcRED")
    
    return(resList)
  })
  
  # Unlist
  names(resListList) <- propTest
  resList <- unlist(resListList, recursive = F)
  names(resList) <- sub("[.]DGE", "_DGE", names(resList))
  names(resList) <- sub("[.]SFL", "_SFL", names(resList))
  names(resList) <- sub("[.]RNA", "_RNA", names(resList))
  rm(resListList)
  
  ## Get discovery rate
  DRate <- unlist(lapply(resList, function(x){
    mean(x$adj.P.Val < 0.05)
  }))
  Dsum <- unlist(lapply(resList, function(x){
    sum(x$adj.P.Val < 0.05)
  }))
  DRate <- data.frame(nam = names(DRate), DR = DRate, DC = Dsum, stringsAsFactors = F)
  
  # Get comp information
  DRate$prop <- as.numeric(unlist(lapply(strsplit(DRate$nam, "_"), function(x) x[1])))
  DRate$platform <- unlist(lapply(strsplit(DRate$nam, "_"), function(x) x[2]))
  DRate$strat <- unlist(lapply(strsplit(DRate$nam, "_"), function(x) x[3]))
  DRate$comp <- unlist(lapply(strsplit(DRate$nam, "_"), function(x) x[4]))
  
  ## RUN GSEA
  
  # Get scores
  vecList <- lapply(resList, function(x){
    out <- x$t
    names(out) <- toupper(rownames(x))
    return(out)
  })
  
  # Create gene set list
  
  # Add TCGA gene sets (GISTIC; LUSC)
  lusc <- readRDS(rdsFile)
  
  # Add TCGA gene sets (MUTSIG; LUSC)
  luad <- readRDS(rdsFile2)
  
  # Combine
  gmxList <- unlist(list(lusc, luad), recursive = F)
  
  # Reorder
  genes <- unique(unlist(lapply(vecList, names)))
  gmxList <- lapply(gmxList, function(x) x[x%in%genes])
  gmxList <- gmxList[unlist(lapply(gmxList, function(x) length(x) > 10))]
  gmxList <- gmxList[!grepl("NRF2_All", names(gmxList))]
  names(gmxList) <- sub("178098935", "HS2", names(gmxList))
  names(gmxList) <- sub("178098803", "HS1", names(gmxList))
  
  # Fix the order
  gmxName <- data.frame(Name = names(gmxList), stringsAsFactors = F)
  gmxName$Source <- "TCGA_LUSC"
  gmxName$Source[grepl("LUAD", gmxName$Name)] <- "TCGA_LUAD"
  gmxName$Dir <- "Up"
  gmxName$Dir[grepl("Down_", gmxName$Name)] <- "Down"
  gmxName$Gene <- unlist(lapply(strsplit(gmxName$Name, "_"), function(x) x[1]))
  gmxName$Gene[grepl("Up|Down", gmxName$Gene)] <- "ANY"
  gmxName$Var <- "Env"
  gmxName$Var[grepl("All|178098935|178098803", gmxName$Name)] <- "Mut"
  gmxName$Var[grepl("Amp|Del", gmxName$Name)] <- "CNA"
  gmxName$Pair <- sub("Up_|Down_", "", gmxName$Name)
  gmxName <- sort(gmxName, f= ~ Gene + Var + Source +  Dir)
  
  # Remove instances where only one gene set per pair
  tab <- table(gmxName$Pair)
  gmxName <- gmxName[gmxName$Pair %in% names(tab)[tab == 2],]
  gmxList <- gmxList[ gmxName$Name]
  
  # Remove NRG1 vectors (no approripate gene set)
  vecList <- vecList[!grepl("NRG1", names(vecList))]
  
  ## Get gene lists (FDR < 0.05)
  geneList <- lapply(resList, function(x){
    up <- rownames(x)[x$adj.P.Val < 0.05 & x$t > 0]
    down <- rownames(x)[x$adj.P.Val < 0.05 & x$t < 0]
    return(list(up = up, down = down))
  })
  geneList <- unlist(geneList, recursive = F)
  names(geneList) <- sub("[.]up", "_up", names(geneList))
  names(geneList) <- sub("[.]down", "_down", names(geneList))
  
  #Run GSEA for the appropriate comparisons
  tim <- Sys.time()
  gmxGSEA <- mclapply(names(vecList), function(nam){
    
    x <- vecList[[nam]]
    
    # Subset results for appropriate comparisons
    namImp <- unlist(strsplit(nam, "_"))[4]; namImp <- unlist(strsplit(namImp, "v"))[1] 
    if(namImp == "NRF2") namImp <- "NRF2|KEAP1"
    gmxListUse <- gmxList[grepl(namImp, names(gmxList))]
    
    # cbmGSEA has a bug in it (this is a workaround)
    ## Returns error if running GSEA on only one gene set
    gmxListUse <- unlist(list(gmxListUse, list(P1 = names(x)[1:10], P2 = names(x)[11:20])), recursive = F)
    out <- try(cbmGSEA(rnkScore = x, gSet = gmxListUse, nperm = nPerm, do.abs = FALSE, minGset = 2, seed = 111, weighted = T), silent = T)
    
    
    if(class(out) != "try-error"){
      out <- out[!rownames(out) %in% c("P1", "P2"),]
      return(out)
    } else {
      return(NULL)
    }
    }, mc.cores = mc.cores)
  Sys.time() - tim
  
  names(gmxGSEA) <- names(vecList)
  saveRDS(gmxGSEA, hmLung_RDS)
  gmxGSEA1 <- gmxGSEA
  
  eMat <- do.call(cbind, lapply(gmxGSEA1, function(x){
    nVec <- rep(NA, nrow(gmxName)); names(nVec) <- gmxName$Name
    if(class(try(sign(x$score), silent = T))!="try-error"){
      nVec[rownames(x)] <- -log10(x$fdr)*sign(x$score)
    }
    return(nVec)
  }))
  
  colnames(eMat) <- sub("Untr/DMSO_", "DMSO_", colnames(eMat))
  
  eMat1 <- eMat[,!grepl("RNA_", colnames(eMat)) & grepl("^1_", colnames(eMat))]
  eMat2 <- eMat[,!grepl("SFL_", colnames(eMat)) & grepl("^1_", colnames(eMat))]
  eMat3 <- eMat[,!grepl("DGE_", colnames(eMat)) & grepl("^1_", colnames(eMat))]
  
  # Create paired comparisons
  comps1 <- unique(gsub("SFL_|DGE_|1_", "", colnames(eMat1))); comps1 <- comps1[grepl("DMSO_", comps1)]
  comps2 <- unique(gsub("RNA_|DGE_|1_", "", colnames(eMat2))); comps2 <- comps2[grepl("DMSO_", comps2)]
  comps3 <- unique(gsub("SFL_|RNA_|1_", "", colnames(eMat3))); comps3 <- comps3[grepl("DMSO_", comps3)]
  
  compList1 <- lapply(comps1, function(x){
    eSub <- as.data.frame(eMat1[,grepl(x, colnames(eMat1))])
    eSub <- eSub[!is.na(eSub[,1]),]
    colnames(eSub) <- unlist(lapply(strsplit(colnames(eSub), "_"), function(x) x[2]))
    return(eSub)
  })
  compFram1 <- do.call(rbind, compList1)
  
  compList2 <- lapply(comps2, function(x){
    eSub <- as.data.frame(eMat2[,grepl(x, colnames(eMat2))])
    if(ncol(eSub)==2){
      eSub <- eSub[!is.na(eSub[,1]),]
      colnames(eSub) <- unlist(lapply(strsplit(colnames(eSub), "_"), function(x) x[2]))
      return(eSub)
    } else {
      return(NULL)
    }
  })
  compFram2 <- do.call(rbind, compList2)
  
  compList3 <- lapply(comps3, function(x){
    eSub <- as.data.frame(eMat3[,grepl(x, colnames(eMat3))])
    if(ncol(eSub)==2){
      eSub <- eSub[!is.na(eSub[,1]),]
      colnames(eSub) <- unlist(lapply(strsplit(colnames(eSub), "_"), function(x) x[2]))
      return(eSub)
    } else {
      return(NULL)
    }
  })
  compFram3 <- do.call(rbind, compList3)
  
  
  # Just DGE and SFL
  comps <- unique(sub("SFL_|DGE_", "", colnames(eMat1)))
  comps <- sub("^1_", "", comps)
  compList <- lapply(comps, function(x){
    eSub <- as.data.frame(eMat1[,grepl(x, colnames(eMat1))])
    eSub <- eSub[!is.na(eSub[,1]),]
    
    # Get gene
    colnames(eSub) <- unlist(lapply(strsplit(colnames(eSub), "_"), function(x) x[2]))
    eList <- list(eSub, sub("_", "", substr(x, 1, 4)))
    return(eList)
  })
  compFram <- do.call(rbind, compList)
  
  # Subset for each chemical
  compFramCSC <- do.call(rbind, compFram[compFram[,2] == "CSC", 1])
  compFramNNK <- do.call(rbind, compFram[compFram[,2] == "NNK", 1])
  compFramBaP <- do.call(rbind, compFram[compFram[,2] == "BaP", 1])
  
  # Create listist of comparisons to make
  compList <- list(DMSO_SFLvDGE = compFram1, 
                   DMSO_RNAvDGE = compFram2, 
                   DMSO_SFLvRNA = compFram3,
                   CSC_SFLvDGE = compFramCSC,
                   NNK_SFLvDGE = compFramNNK,
                   BaP_SFLvDGE = compFramBaP)
  
  # Plot the transformed FDR Q-values between each comparison
  lapply(names(compList), function(x){
    g1 <- compList[[x]]
    g1 <- g1[,order(match(colnames(g1), c("RNA", "SFL", "DGE")))]
    col1 <- colnames(g1)[1]
    col2 <- colnames(g1)[2]
    p <- plotFDRp(g1, col1, col2, x)
    p <- p + theme(
      axis.title = element_text(size = 40),
      axis.text = element_text(size = 40),
      legend.position = "none"
    )
    nam <- sub("_", "", substr(x, 1, 4))
    png(file.path(gseaDir, paste0(nam, "_G1vG0", "_", col1, "_", col2, ".png")), width = 1300, height = 1300)
    dev.off()
  })
  
  # Get results for each individual platform
  eMatSFL <- eMat[,grepl("SFL_", colnames(eMat))]
  eMatRNA <- eMat[,grepl("RNA_", colnames(eMat))]
  eMatDGE <- eMat[,grepl("DGE_", colnames(eMat))]
  
  # Get stratification
  compsSFL <- unique(unlist(lapply(strsplit(colnames(eMatSFL), "_"), function(x) x[3])))
  compsRNA <- unique(unlist(lapply(strsplit(colnames(eMatRNA), "_"), function(x) x[3])))
  compsDGE <- unique(unlist(lapply(strsplit(colnames(eMatDGE), "_"), function(x) x[3])))
    
  # Calculate correlation matricies for each stratification (SFL)
  corSFL <- lapply(compsSFL, function(strat){
    
    eSub <- eMatSFL[,grepl(strat, colnames(eMatSFL))]
    
    # Get proportions
    props <- unique(unlist(lapply(strsplit(colnames(eSub), "_"), function(x) x[1])))
    props <- as.character(sort(as.numeric(props), decreasing = T))
    
    # Generate vectors for each prop
    stratVecs <- lapply(props, function(prop){
      eSubSub <- eSub[,grepl(paste0("^", prop, "_"), colnames(eSub)), drop = FALSE]
      eVec <- rowSums(eSubSub, na.rm = T)
    })
    stratMat <- do.call(cbind, stratVecs)
    stratMat[stratMat == 0] <- NA
    colnames(stratMat) <- props
    stratCor <- cor(stratMat, use="pairwise.complete.obs")
    
    return(stratCor["1",])
  })
  names(corSFL) <- paste("SFL", compsSFL, sep = "_")
  corSFL <- do.call(rbind, corSFL)
  
  
  # Calculate correlation matricies for each stratification (RNA)
  corRNA <- lapply(compsRNA, function(strat){
    
    eSub <- eMatRNA[,grepl(strat, colnames(eMatRNA))]
    
    # Get proportions
    props <- unique(unlist(lapply(strsplit(colnames(eSub), "_"), function(x) x[1])))
    props <- as.character(sort(as.numeric(props), decreasing = T))
    
    # Generate vectors for each prop
    stratVecs <- lapply(props, function(prop){
      eSubSub <- eSub[,grepl(paste0("^", prop, "_"), colnames(eSub)), drop = FALSE]
      eVec <- rowSums(eSubSub, na.rm = T)
    })
    stratMat <- do.call(cbind, stratVecs)
    stratMat[stratMat == 0] <- NA
    colnames(stratMat) <- props
    stratCor <- cor(stratMat, use="pairwise.complete.obs")
    
    # Subset and do again
    wMatch <- which(colnames(stratMat) == as.character(propVec)[names(propVec) == "rna"])
    stratMatSub <- stratMat[,wMatch:ncol(stratMat)]
    colnames(stratMatSub) <- as.numeric(colnames(stratMatSub))/(as.numeric(colnames(stratMatSub))[1])
    stratCorSub <- cor(stratMatSub, use="pairwise.complete.obs")
    
    return(list(stratCor["1",], stratCorSub["1",]))
  })
  names(corRNA) <- paste("RNA", compsRNA, sep = "_")
  corRNA <- do.call(rbind, corRNA)
  corRNAfull <- do.call(rbind, corRNA[,1])
  corRNAsub <- do.call(rbind, corRNA[,2]); rownames(corRNAsub) <- paste(rownames(corRNAsub), "sub", sep = "_")
  
  # Calculate correlation matricies for each stratification (DGE)
  corDGE <- lapply(compsDGE, function(strat){
    
    eSub <- eMatDGE[,grepl(strat, colnames(eMatDGE))]
    
    # Get proportions
    props <- unique(unlist(lapply(strsplit(colnames(eSub), "_"), function(x) x[1])))
    props <- as.character(sort(as.numeric(props), decreasing = T))
    
    # Generate vectors for each prop
    stratVecs <- lapply(props, function(prop){
      eSubSub <- eSub[,grepl(paste0("^", prop, "_"), colnames(eSub)), drop = FALSE]
      eVec <- rowSums(eSubSub, na.rm = T)
    })
    stratMat <- do.call(cbind, stratVecs)
    stratMat[stratMat == 0] <- NA
    colnames(stratMat) <- props
    stratCor <- cor(stratMat, use="pairwise.complete.obs")
    
    # Subset and do again
    wMatch <- which(colnames(stratMat) == as.character(propVec)[names(propVec) == "dge"])
    stratMatSub <- stratMat[,wMatch:ncol(stratMat)]
    colnames(stratMatSub) <- as.numeric(colnames(stratMatSub))/(as.numeric(colnames(stratMatSub))[1])
    stratCorSub <- cor(stratMatSub, use="pairwise.complete.obs")
    
    return(list(stratCor["1",], stratCorSub["1",]))
  })
  
  names(corDGE) <- paste("DGE", compsDGE, sep = "_")
  corDGE <- do.call(rbind, corDGE)
  corDGEfull <- do.call(rbind, corDGE[,1])
  corDGEsub <- do.call(rbind, corDGE[,2]); rownames(corDGEsub) <- paste(rownames(corDGEsub), "sub", sep = "_")
  
  corList <- list(corSFL, corRNAfull, corDGEfull, corRNAsub, corDGEsub)
  coln <- unique(unlist(lapply(corList, function(x) colnames(x))))
  corList <- lapply(corList, function(x){
    corMat <- matrix(NA, ncol = length(coln), nrow = nrow(x))
    colnames(corMat) <- coln; rownames(corMat) <- rownames(x)
    corMat[,colnames(x)] <- x
    return(corMat)
  })
  
  #combine
  corFram <- do.call(rbind, corList)
  
  return(list(corFram, DRate))
})

saveRDS(outCors, corsOut)

outRBIND <- do.call(rbind,outCors)

###### Get results for correlation between GSEA results at different subsamples

# Plot correlations between GSEA results
corList <- outRBIND[,1]

# Get Means of correlations
reduceFunc <- function(x, y){x[is.na(x)] <- 0; y[is.na(y)] <- 0; x+y}
outCorsSum <- Reduce(reduceFunc, corList)
corList[[1]] <- !is.na(corList[[1]])
reduceRep <- function(x, y){y <- !is.na(y); x+y}
outCorsReps <- Reduce(reduceRep, corList)
outCorsSum <- as.data.frame(outCorsSum/outCorsReps)
outCorsSum$type <- rownames(outCorsSum)

# Format
outCorsFram <- gather(outCorsSum, key = "Prop", value = "Cor", 1:(ncol(outCorsSum)-1))
outCorsFram <- outCorsFram[!is.na(outCorsFram$Cor),]
outCorsFram$Prop <- as.numeric(outCorsFram$Prop)
outCorsFram <- outCorsFram[!grepl("BaP", outCorsFram$type),]
outCorsFram$platform <- substr(outCorsFram$type, 1, 3)
outCorsFram$strat <- unlist(lapply(strsplit(outCorsFram$type, "_"), function(x) x[2]))
outCorsFram$strat <- factor(outCorsFram$strat, levels = c("DMSO", "CSC", "NNK"))
outCorsFram$fullsub <- c("FULL", "SUB")[as.numeric(grepl("_sub", outCorsFram$type)) + 1]

# Plot
gseaP <- ggplot(outCorsFram, aes(x = Prop*100, y = Cor, group = type, colour = platform) ) +
  facet_grid(~strat) +
  geom_line(aes(linetype = fullsub), size = 2) +
  scale_x_log10(name = "Percentage of Full Library Size") +
  scale_y_continuous(name = "Correlation to Full Library Size") +
  scale_colour_manual(values = c("DGE" = "blue", "RNA" = "purple", "SFL" = "green")) +
  theme_bw() +
  theme(
    legend.position = "none",
    axis.text = element_text(size = 30),
    axis.title = element_text(size = 35),
    strip.text = element_text(size = 35),
    panel.spacing.x=unit(6, "lines")
  )

png(corsOutPlot, width = 2200, height = 500)
gseaP
dev.off()

###### Get results for correlation between GSEA results at different subsamples
DRfram <- do.call(rbind, outRBIND[,2])

# Get results for full data sets
DRsum <- DRfram  %>% group_by(platform, strat, comp, prop) %>% dplyr::summarise(DR = mean(DC))
DRsum$fullsub <- "full"

# Now get results for subsampled data sets (sample library sizes)

# DGE
DRdge <- DRfram[DRfram$platform == "DGE",]
DRdge$prop <- DRdge$prop/propVec["dge"]
DRdge <- DRdge[DRdge$prop<=1,]
DRdgesum <- DRdge  %>% group_by(platform, strat, comp, prop) %>% dplyr::summarise(DR = mean(DC))
DRdgesum$fullsub <- "sub"

# RNA
DRrna <- DRfram[DRfram$platform == "RNA",]
DRrna$prop <- DRrna$prop/propVec["rna"]
DRrna <- DRrna[DRrna$prop<=1,]
DRrnasum <- DRrna  %>% group_by(platform, strat, comp, prop) %>% dplyr::summarise(DR = mean(DC))
DRrnasum$fullsub <- "sub"

# Combine
DRsum <- rbind(DRsum, DRdgesum, DRrnasum)
DRsum$type <- paste0(paste(DRsum$platform, DRsum$fullsub, sep = "_"))
DRsum$strat <- factor(DRsum$strat, levels = c("DMSO", "CSC", "NNK", "BaP"))
DRsum$comp <- factor(DRsum$comp, levels = c("FAT1vGFP", "CDKN2AvGFP", "NRF2vHcRED", "FGFR1vHcRED", "NRG1vHcRED", "PIK3CAvHcRED"))

# Plot (SFL and DGE)
#scaleFUN <- function(x) sprintf("%.3f", x)
DRplot1 <- ggplot(DRsum[DRsum$platform %in% c("SFL", "DGE"),], aes(x = prop*100, y = DR, group = type, colour = platform) ) +
  facet_grid(comp~strat, scales = "free_y") +
  geom_line(aes(linetype = fullsub), size = 1) +
  scale_x_log10(name = "Percentage of Full Library Size") +
  scale_y_continuous(name = "Discovery Rate") +
  scale_colour_manual(values = c("DGE" = "blue", "RNA" = "purple", "SFL" = "green")) +
  theme_bw() +
  theme(
    legend.position = "none",
    axis.text = element_text(size = 18),
    axis.title = element_text(size = 20),
    strip.text = element_text(size = 20)
  )

# Plot (SFL and DGE)
png(drOutPlot_SFL_DGE, width = 800, height = 1000)
DRplot1
dev.off()

# Plot (SFL and DGE; DMSO only)
#scaleFUN <- function(x) sprintf("%.3f", x)
DRplot2 <- ggplot(DRsum[DRsum$platform %in% c("SFL", "DGE") & DRsum$strat == "DMSO",], aes(x = prop*100, y = DR, group = type, colour = platform) ) +
  facet_grid(comp~strat, scales = "free_y", switch="y") +
  geom_line(aes(linetype = fullsub), size = 2) +
  scale_x_log10(name = "Percentage of Full Library Size") +
  scale_y_continuous(name = "Discovery Counts", position = "right") +
  scale_colour_manual(values = c("DGE" = "blue", "RNA" = "purple", "SFL" = "green")) +
  theme_bw() +
  theme(
    legend.position = "none",
    axis.text = element_text(size = 22),
    axis.title = element_text(size = 30),
    strip.text = element_text(size = 25)
  )

# Plot (SFL and DGE)
png(drOutPlot_SFL_DGE_DMSO, width = 600, height = 1400)
DRplot2
dev.off()

# Plot (All)
DRplot3 <- ggplot(DRsum[DRsum$strat == "DMSO",], aes(x = prop*100, y = DR, group = type, colour = platform) ) +
  facet_grid(comp~strat, scales = "free_y", switch="y") +
  geom_line(aes(linetype = fullsub), size = 2) +
  scale_x_log10(name = "Percentage of Full Library Size") +
  scale_y_continuous(name = "", position = "right") +
  scale_colour_manual(values = c("DGE" = "blue", "RNA" = "purple", "SFL" = "green")) +
  theme_bw() +
  theme(
    legend.position = "none",
    axis.text = element_text(size = 20),
    axis.title = element_text(size = 22),
    strip.text = element_text(size = 25),
    panel.spacing.y=unit(1, "lines")
  )

png(drOutPlot_SFL_DGE_RNA, width = 600, height = 1400)
DRplot3
dev.off()
