# Supplementary material for: Assessment of a Highly Multiplexed RNA Sequencing Platform and Comparison to Existing High-Throughput Gene Expression Profiling Techniques
Source: Front Genet. 2019 Mar 5;10:150. doi: 10.3389/fgene.2019.00150 (PMC6411637; doi:10.3389/fgene.2019.00150)
Supplement: Supplementary file 2 [file Data_Sheet_2.zip › code/Saturation_Analysis_555a.R]

require(CBMRtools)
require(subSeq)
require(dplyr)
require(tidyr)
require(parallel)

sTag <- "555a"

# Directories
resDir <- "../results"
plotDir <- file.path(resDir, "plots")
tabDir <- file.path(resDir, "tables")
datDir <- "../data"
sflDir <- "../../RNAproc_UCSC/deliverables"
rnaDir <- "../../FullRNAproc_UCSC/deliverables"
dgeDir <- file.path(datDir, "3pDGE")

# Files to read in

# Expression values
rnaESET <- file.path(rnaDir, "featureCount_raw_counts.RDS")
sflESET <- file.path(sflDir, "featureCount_raw_counts.RDS")
dgeESET <- file.path(datDir, "3pDGE_eSet.RDS")

# Files to write out
outFile <- file.path(plotDir, paste0("Saturation_Analyses_", sTag, ".png"))

# Read in FULL RNA data
rna <- readRDS(rnaESET)
rna$platform <- "FullRNAseq"
rna$genotype[rna$genotype == "FAT"] <- "FAT1"

# Read in SFL data
sfl <- readRDS(sflESET)
sfl$platform <- "SFL"

# Read in 3'DGE data
dge <- readRDS(dgeESET)
dge$platform <- "3'DGE"

# Proportions
props <- 1.2^-(0:20)

outList <- mclapply(1:20, function(seed){
  
  print(seed)
  
  outGcounts <- lapply(props, function(prop){
    
    gRNA <- colSums(generateSubsampledMatrix(exprs(rna), prop, seed = seed)> 0)
    dfRNA <- data.frame(nGenes = gRNA, platform = "RNA", prop = prop, sample = paste0(names(gRNA), "RNA"))
    
    gSFL <- colSums(generateSubsampledMatrix(exprs(sfl), prop, seed = seed)> 0)
    dfSFL <- data.frame(nGenes = gSFL, platform = "SFL", prop = prop, sample = paste0(names(gSFL), "SFL"))
    
    gDGE <- colSums(generateSubsampledMatrix(exprs(dge), prop, seed = seed)> 0)
    dfDGE <- data.frame(nGenes = gDGE, platform = "DGE", prop = prop, sample = paste0(names(gDGE), "DGE"))
    
    rbind(dfRNA, dfSFL, dfDGE)
  })
  
  outGcounts <- do.call(rbind, outGcounts)
  
  return(outGcounts)
}, mc.cores = 7)

# Create data.fram of output
outFram <- do.call(rbind, outList)

# Summarise results
outSums <- outFram %>%
  group_by(platform, sample, prop) %>%
  summarise(nGenes = mean(nGenes))

# Get means across samples
outMeans <- outSums %>%
  group_by(platform, prop) %>%
  summarise(nGenes = mean(nGenes))

# Get Loess Fitt estimate
lRNA <- loess(nGenes~prop, data = outSums, subset = platform == "RNA", surface = "direct")
lDGE <- loess(nGenes~prop, data = outSums, subset = platform == "DGE", surface = "direct")
lSFL <- loess(nGenes~prop, data = outSums, subset = platform == "SFL", surface = "direct")

# Predict the minumum value to saturate gene discovery
getMinVal <- function(lFit){
  pr <- predict(lFit, seq(0, 2, by = 0.001))
  di <- abs(pr[2:length(pr)]-pr[1:(length(pr)-1)])
  seq(0, 2, by = 0.001)[which.min(di)]
}
sRNA <- getMinVal(lRNA)
sDGE <- getMinVal(lDGE)
sSFL <- getMinVal(lSFL)

# Format results for plotting
outPred <- data.frame(prop = seq(0, c(max(sRNA, sDGE, sSFL)), by = 0.001))
outPred$RNA <- predict(lRNA , outPred$prop)
outPred$DGE <- predict(lDGE, outPred$prop)
outPred$SFL <- predict(lSFL, outPred$prop)
outPred <- gather(outPred, key = "platform", value = "nGenes", 2:4)
outPred$nGenes[outPred$platform == "SFL" & outPred$prop > sSFL] <- NA
outPred$nGenes[outPred$platform == "DGE" & outPred$prop > sDGE] <- NA

# Plot
p <- ggplot(outSums, aes(x = prop*100, y = nGenes, group = sample, color = platform)) +
  geom_line(alpha = 0.2) +
  geom_line(data = outPred, aes(x = prop*100, y = nGenes, group = platform, color = platform), size = 1) +
  theme_bw() +
  scale_y_continuous(name = "Genes Counted") +
  scale_x_continuous(name = "Percent of Count Library") +
  scale_color_manual(values = c("RNA" = "purple", "DGE" = "blue", "SFL" = "green")) +
  geom_vline(xintercept = c(sRNA, sDGE, sSFL)*100, color = c("purple", "blue", "green"), linetype = 2) +
  theme(
    legend.position = "None",
    axis.text = element_text(size = 25),
    axis.title = element_text(size = 30)
  )

png(outFile, width = 800, height = 600)
p
dev.off()
