# Supplementary material for: Assessment of a Highly Multiplexed RNA Sequencing Platform and Comparison to Existing High-Throughput Gene Expression Profiling Techniques
Source: Front Genet. 2019 Mar 5;10:150. doi: 10.3389/fgene.2019.00150 (PMC6411637; doi:10.3389/fgene.2019.00150)
Supplement: Supplementary file 2 [file Data_Sheet_2.zip › code/Compare_SFL_RNAful_DGE_counts_010a.R]

require(CBMRtools)
source("helper.R")
require(openxlsx)
require(reshape2)
require(dplyr)
require(tidyr)

sTag <- "010a"

# Directories
resDir <- "../results"
plotDir <- file.path(resDir, "plots")
tabDir <- file.path(resDir, "tables")
datDir <- "../data"
sflDir <- "../../RNAproc_UCSC/deliverables"
sflRep <- "../../RNAproc_UCSC/report/bamqc"
rnaDir <- "../../FullRNAproc_UCSC/deliverables"
rnaRep <- "../../FullRNAproc_UCSC/report/bamqc"
dgeDir <- file.path(datDir, "3pDGE")

# Files to read in

# Expression values
rnaESET <- file.path(rnaDir, "featureCount_raw_counts.RDS")
sflESET <- file.path(sflDir, "featureCount_raw_counts.RDS")
dgeESET <- file.path(datDir, "3pDGE_eSet.RDS")

# Count Summaries
rnaSum <- file.path(rnaRep, "overview.txt")
sflSum <- file.path(sflRep, "overview.txt")
dgeSum <- file.path(dgeDir, "Analysis", "SSF-2189.H5M7MBGX2.unq.well_summary.dat")
dgeMap <- file.path(dgeDir, "3DGE_dilutions_plate_map_FINAL.xlsx")

# Files to write out

proCountsBox <- file.path(plotDir, paste0("CountedReads_Genes_SFL_RNA_3DGE_", sTag, ".png"))
LibSizeBox <- file.path(plotDir, paste0("LibSize_SFL_RNA_3DGE_", sTag, ".png"))
CumPropPlot <- file.path(plotDir, paste0("CumulativeProp_Genes_SFL_RNA_3DGE_", sTag, ".png"))
CumPropPlot_Samples <- file.path(plotDir, paste0("CumulativeProp_Genes_Samples_SFL_RNA_3DGE_", sTag, ".png"))
outStatsTot <- file.path(tabDir, paste0("Coverage_Tots_Stats_SFL_RNA_3DGE_", sTag, ".csv"))
outStatsPer <- file.path(tabDir, paste0("Coverage_Per_Stats_SFL_RNA_3DGE_", sTag, ".csv"))


# Read in FULL RNA data
rna <- readRDS(rnaESET)
rna$platform <- "FullRNAseq"
rna$genotype[rna$genotype == "FAT"] <- "FAT1"

# Read in SFL data
sfl <- readRDS(sflESET)
sfl$platform <- "SFL"

# Read in 3'DGE data
dge <- readRDS(dgeESET)
dge$platform <- "3'DGE"

# Subset each group for genes in all three platforms
geneUse <- rownames(sfl)[rownames(sfl) %in% rownames(dge)]
rna <- rna[geneUse,]
sfl <- sfl[geneUse,]
dge <- dge[geneUse,]

# Read in overview files
rnaO <- read.table(rnaSum, sep = "\t", header = T, row.names = 1)
rnaO <- rnaO[c("num_total_reads", "single_count_alignments", "unique_aligned_reads"),]

sflO <- read.table(sflSum, sep = "\t", header = T, row.names = 1)
sflO<- sflO[c("num_total_reads", "single_count_alignments", "unique_aligned_reads"),]

dgeO <- read.table(dgeSum, sep = "\t", header = T, row.names = 1)
dgeO <- dgeO[c("Assigned", "Aligned"),]
dgeO <- rbind(dgeO, rep(NA, ncol(dgeO)))
rownames(rnaO) <- rownames(sflO) <- rownames(dgeO) <- c("Total_Reads", "Aligned_Reads", "Unique_Aligned_Reads")

# Get sample IDS for 3'DGE
colnames(dgeO) <- sub("T96s4_", "", colnames(dgeO))
DGEmap <- read.xlsx(dgeMap, sheet = 1)
rownames(DGEmap) <- DGEmap[,1]; DGEmap <- DGEmap[, -1]
colnames(DGEmap) <- 1:12; DGEmap <- as.matrix(DGEmap)
DGEmap <- melt(DGEmap); DGEmap$Coord <- paste0(DGEmap$Var1, DGEmap$Var2)
DGEmap <- DGEmap[,-(1:2)]
DGEmap$value <- gsub(" ", "_", DGEmap$value)
DGEmap$value <- gsub("PI3KCA", "PIK3CA", DGEmap$value)
DGEmap$value <- gsub("_$", "", DGEmap$value)
DGEmap <- DGEmap[order(match(DGEmap$Coord, colnames(dgeO))),]
colnames(dgeO) <- DGEmap$value

# Subset data so samples are consistent
sfl$sample_name <- gsub("-", "_", sfl$sample_name)
compKeep <- colnames(sfl)[colnames(sfl) %in% colnames(dge)]
dge <- dge[,compKeep]
sfl <- sfl[,compKeep]

# Subset for samples being used
rnaO <- rnaO[,colnames(rna)]
colnames(sflO) <- gsub("[.]", "_", colnames(sflO))
sflO <- sflO[, colnames(sfl)]
dgeO <- dgeO[, colnames(dge)]

# Get number of total counted reads
rnaC <- colSums(exprs(rna))
rnaO <- rbind(rnaO, Counted_Reads = rnaC)

sflC <- colSums(exprs(sfl))
sflO <- rbind(sflO, Counted_Reads = sflC)

dgeC <- colSums(exprs(dge))
dgeO <- rbind(dgeO, Counted_Reads = dgeC)

# Get number of genes with > 0 reads
rnaG <- apply(exprs(rna), 2, function(x) sum(x>0))
rnaO <- rbind(rnaO, Counted_Genes = rnaG)

sflG <- apply(exprs(sfl), 2, function(x) sum(x>0))
sflO <- rbind(sflO, Counted_Genes = sflG)

dgeG <- apply(exprs(dge), 2, function(x) sum(x>0))
dgeO <- rbind(dgeO, Counted_Genes = dgeG)

# Finally transpose these data
rnaO <- as.data.frame(t(rnaO))
sflO <- as.data.frame(t(sflO))
dgeO <- as.data.frame(t(dgeO))

platList <- list(Full_Coverage_RNASeq = rnaO, SFL = sflO, DGE = dgeO)
platList[[1]]$Platform <- "RNA-seq"
platList[[2]]$Platform <- "SFL"
platList[[3]]$Platform <- "3' DGE"

# Add percentage of reads counted and percentage of aligned reads counted
platList <- lapply(platList, function(x){
  x$Percent_Total_Reads_Aligned <- x$Aligned_Reads/x$Total_Reads*100
  x$Percent_Total_Reads_Uniquely_Aligned <- x$Unique_Aligned_Reads/x$Total_Reads*100
  x$Percent_Total_Reads_Counted <- x$Counted_Reads/x$Total_Reads*100
  x$Percent_Aligned_Reads_Counted <- x$Counted_Reads/x$Aligned_Reads*100
  x$Percent_Genes_Counted <- x$Counted_Genes/length(geneUse)*100
  return(x)
})

# Format this informtion for plotting
platFram <- do.call(rbind, lapply(platList, function(x){
  AlignAll <- data.frame(Stat = "Total Reads Aligned", Platform = x$Platform, Percent = x$Percent_Total_Reads_Aligned)
  Align <- data.frame(Stat = "Total Reads Uniquely Aligned", Platform = x$Platform, Percent = x$Percent_Total_Reads_Uniquely_Aligned)
  Tot_Counted <- data.frame(Stat = "Total Reads Counted", Platform = x$Platform, Percent = x$Percent_Total_Reads_Counted)
  Genes_Counted <- data.frame(Stat = "Genes Counted", Platform = x$Platform, Percent = x$Percent_Genes_Counted)
  outFram <- rbind(AlignAll, Align, Tot_Counted, Genes_Counted)
  return(outFram)
}))

# Create boxplot of preprocessing statistics
colMan <- c("green", "purple", "blue")
names(colMan) <- c("SFL", "RNA-seq", "3' DGE")
labNames <- as.character(unique(platFram$Stat))
labVals <- c("Reads Aligned",
             "Reads Uniquely Aligned",
             "Reads Counted",
             paste0("Genes Counted [Total = ", nrow(dge), "]"))
names(labVals) <- labNames

PerBox <- ggplot(platFram, aes(x = Platform, y = Percent, fill = Platform)) + 
  geom_boxplot(position = position_dodge2(preserve = "total")) + 
  facet_wrap(~Stat, ncol = 1, 
             labeller = as_labeller(labVals) ) + 
  scale_y_continuous(limits = c(0, 100)) +
  scale_fill_manual(values = colMan) +
  theme_bw() + 
  theme(
    legend.position = "none",
    axis.text = element_text(size = 30),
    axis.title = element_text(size = 40, face = "bold"),
    strip.text.x = element_text(size = 25, face = "bold")
  )

png(proCountsBox, width = 500, height = 1550)
print(PerBox)
dev.off()

# Reformat data for plotting count distribution during preprocessing
totReads <- rbind(rnaO, sflO, dgeO)
totReads$Platform <- c(rep("RNA-seq", nrow(rnaO)), rep("SFL", nrow(sflO)), rep("3' DGE", nrow(dgeO)))
totReads$Platform <- factor(totReads$Platform, levels = c("RNA-seq", "SFL", "3' DGE"))
totReadsGather <- totReads %>% gather(Stat, Value, 1:5)
totReadsGather$Stat <- gsub("_", " ", totReadsGather$Stat)
totReadsGather <- totReadsGather[totReadsGather$Stat != "Total Reads",]
totReadsGather$Stat <- factor(totReadsGather$Stat, levels = c("Aligned Reads", "Unique Aligned Reads", "Counted Reads", "Counted Genes"))
labNames <- as.character(unique(totReadsGather$Stat))
labVals <- c("Reads Aligned",
             "Reads Uniquely Aligned",
             "Reads Counted",
             paste0("Genes Counted"))
names(labVals) <- labNames

# Create boxplot of preprocessing statistics
TotBox <- ggplot(totReadsGather, aes(x = Platform, y = Value, fill = Platform)) + 
  geom_boxplot() + 
  facet_wrap(~Stat, ncol = 1, scales = "free_y",  labeller = as_labeller(labVals) ) + 
  scale_fill_manual(values = colMan) +
  scale_y_continuous(name = "Number of Reads") + 
  theme_bw() + 
  theme(
    legend.position = "none",
    title = element_text(size = 30, hjust = 0.5),
    axis.text = element_text(size = 40),
    axis.title = element_text(size = 50, face = "bold"),
    axis.ticks = element_blank(),
    strip.text = element_text(size = 45)
  )

png(LibSizeBox, width = 800, height = 3000)
print(TotBox)
dev.off()

# Subset for samples across all 3 platforms
sampsUse <- colnames(sfl)[colnames(sfl) %in% colnames(dge) & colnames(sfl) %in% colnames(rna) ]

## Plot Cumulative distributions
eList <- list(SFL = sfl, RNA = rna, DGE = dge)

# Find gene sums
eSums <- lapply(eList, function(x) rowSums(exprs(x)))

# Find cumulative sum
eCum <- lapply(eSums, function(x) cumsum(sort(x, decreasing = F)))

# Find cumulative proportion
eProp <- lapply(eCum, function(x) x/x[length(x)])

# Create data frame
datFram <- data.frame(quant = rep(1:length(eCum[[1]])/length(eCum[[1]]), 3), cumProp = c(eProp[[1]], eProp[[2]], eProp[[3]]), platform = c(rep("SFL", length(eCum[[1]])), rep("RNA-seq", length(eCum[[1]])), rep("3' DGE", length(eCum[[1]]))))

# Plot it
p <- ggplot(datFram, aes(x = quant, y = cumProp, color = platform)) +
  geom_line(size = 1.7, alpha = 0.7) +
  theme_bw() +
  theme(
    legend.position = "none",
    axis.text = element_text(size = 30),
    axis.title = element_text(size = 35, face = "bold")
  ) +
  scale_x_continuous(name = "Quantile of Total Reads/Gene") +
  scale_y_continuous(name = "Cumulative Proportion of Reads") +
  scale_color_manual(values = colMan)

png(CumPropPlot, 800, 800)
p
dev.off()

## Plot cumulative distributions of individual samples
# Find gene sums
eSort <- lapply(eList, function(x) apply(exprs(x), 2, sort))

# Find cumulative sum
eSortCum <- lapply(eSort, function(x) apply(x, 2, cumsum))

# Find cumulative proportion
eSortProp <- lapply(eSortCum, function(x) apply(x, 2, function(y) y/y[length(y)]))

# Add quantile at rownames
eSortProp <- lapply(eSortProp, function(x){ rownames(x) <- (1:nrow(x))/nrow(x); return(x)})

# Melt
eSortMelt <- lapply(eSortProp, melt)

# Change names of list objects
names(eSortMelt) <- c("SFL", "RNA-seq", "3' DGE")

# Add platform
eSortMelt <- lapply(names(eSortMelt), function(x){ eSortMelt[[x]]$platform = x
                    colnames(eSortMelt[[x]]) <- c("quant", "sample", "cumProp", "platform")
                    return(eSortMelt[[x]])})

# Combine 
eSortMeltCombined <- as.data.frame(do.call(rbind, eSortMelt))
eSortMeltCombined$sample <- paste(eSortMeltCombined$sample, eSortMeltCombined$platform, sep = "_")

# Make smaller
eSortMeltCombined$quant <- round(eSortMeltCombined$quant, 3)
eSortMeltCombined <- as.data.frame(eSortMeltCombined %>% group_by(platform, sample, quant) %>% summarise(cumProp = max(cumProp)))

# Plot it
pCombined <- ggplot(eSortMeltCombined, aes(x = quant, y = cumProp, group = sample, color = platform)) +
  geom_line(alpha = 0.5, size = 1) +
  theme_bw() +
  theme(
    legend.position = "none",
    axis.text = element_text(size = 30),
    axis.title = element_text(size = 35, face = "bold")
  ) +
  scale_x_continuous(name = "Quantile of Total Reads/Gene") +
  scale_y_continuous(name = "Cumulative Proportion of Reads") +
  scale_color_manual(values = colMan)

png(CumPropPlot_Samples, 800, 800)
pCombined
dev.off()

# Generate Table of output
ReadSum <- totReads %>% 
  group_by(Platform) %>%
  summarise(
    meanLS = mean(Total_Reads/1E6),
    sdLS = sd(Total_Reads/1E6),
    medianLS = median(Total_Reads/1E6),
    minLS = min(Total_Reads/1E6),
    maxLS = max(Total_Reads/1E6),
    meanAR = mean(Aligned_Reads/1E6),
    sdAR = sd(Aligned_Reads/1E6),
    medianAR = median(Aligned_Reads/1E6),
    minAR = min(Aligned_Reads/1E6),
    maxAR = max(Aligned_Reads/1E6),
    meanARP = mean(Aligned_Reads/Total_Reads*100),
    sdARP = sd(Aligned_Reads/Total_Reads*100),
    medianARP = median(Aligned_Reads/Total_Reads*100),
    minARP = min(Aligned_Reads/Total_Reads*100),
    maxARP = max(Aligned_Reads/Total_Reads*100),
    meanUAR = mean(Unique_Aligned_Reads/1E6),
    sdUAR = sd(Unique_Aligned_Reads/1E6),
    medianUAR = median(Unique_Aligned_Reads/1E6),
    minUAR = min(Unique_Aligned_Reads/1E6),
    maxUAR = max(Unique_Aligned_Reads/1E6),
    meanUARP = mean(Unique_Aligned_Reads/Total_Reads*100),
    sdUARP = sd(Unique_Aligned_Reads/Total_Reads*100),
    medianUARP = median(Unique_Aligned_Reads/Total_Reads*100),
    minUARP = min(Unique_Aligned_Reads/Total_Reads*100),
    maxUARP = max(Unique_Aligned_Reads/Total_Reads*100),
    meanCR = mean(Counted_Reads/1E6),
    sdCR = sd(Counted_Reads/1E6),
    medianCR = median(Counted_Reads/1E6),
    minCR = min(Counted_Reads/1E6),
    maxCR = max(Counted_Reads/1E6),
    meanCRP = mean(Counted_Reads/Total_Reads*100),
    sdCRP = sd(Counted_Reads/Total_Reads*100),
    medianCRP = median(Counted_Reads/Total_Reads*100),
    minCRP = min(Counted_Reads/Total_Reads*100),
    maxCRP = max(Counted_Reads/Total_Reads*100),
    meanCG = mean(Counted_Genes/1E3),
    sdCG = sd(Counted_Genes/1E3),
    medianCG = median(Counted_Genes/1E3),
    minCG = min(Counted_Genes/1E3),
    maxCG = max(Counted_Genes/1E3),
    meanCGP = mean(Counted_Genes/nrow(dge)*100),
    sdCGP = sd(Counted_Genes/nrow(dge)*100),
    medianCGP = median(Counted_Genes/nrow(dge)*100),
    minCGP = min(Counted_Genes/nrow(dge)*100),
    maxCGP = max(Counted_Genes/nrow(dge)*100)
  )
ReadSum <- as.data.frame(ReadSum)
ReadSum$Platform <- as.character(ReadSum$Platform)
rownames(ReadSum) <- ReadSum$Platform
ReadSum <- ReadSum[,-1]
ReadSum <- as.data.frame(t(ReadSum))

# Separate Totals from percentages
ReadSumTot <- ReadSum[!grepl("P", rownames(ReadSum)),]
ReadSumTot$Measure <- c(rep("LibSize", 5), rep("Assigned", 5), rep("UnAssigned", 5), rep("Creads", 5), rep("Cgenes", 5))
ReadSumTot$Stat <- c(rep(c("Mean", "SD", "Median", "Min", "Max"), 5))
colnames(ReadSumTot)[1:3] <- c("RNA", "SFL", "DGE")

outT <- do.call(cbind, lapply(c("RNA", "SFL", "DGE"), function(x){
  fSub <- ReadSumTot[, c(x, "Measure", "Stat")]
  colnames(fSub)[1] <- "value"
  fSub <- spread(fSub, Measure, value)
  rownames(fSub) <- fSub$Stat
  fSub <- fSub[,-1]
  fSub <- t(fSub)
  fSub <- fSub[order(match(rownames(fSub), c("LibSize", "Assigned", "UnAssigned", "Creads", "Cgenes"))),]
  fSub <- fSub[,c("Mean", "SD", "Median", "Min", "Max")]
  colnames(fSub) <- paste(colnames(fSub), x, sep = "_")
  return(fSub)
}))
write.csv(outT, outStatsTot)

ReadSumP <- ReadSum[grepl("P", rownames(ReadSum)),]
ReadSumP$Measure <- c(rep("Assigned", 5), rep("UnAssigned", 5), rep("Creads", 5), rep("Cgenes", 5))
ReadSumP$Stat <- c(rep(c("Mean", "SD","Median", "Min", "Max"),4))
colnames(ReadSumP)[1:3] <- c("RNA", "SFL", "DGE")

outP <- do.call(cbind, lapply(c("RNA", "SFL", "DGE"), function(x){
  fSub <- ReadSumP[, c(x, "Measure", "Stat")]
  colnames(fSub)[1] <- "value"
  fSub <- spread(fSub, Measure, value)
  rownames(fSub) <- fSub$Stat
  fSub <- fSub[,-1]
  fSub <- t(fSub)
  fSub <- fSub[order(match(rownames(fSub), c("LibSize", "Assigned", "UnAssigned", "Creads", "Cgenes"))),]
  fSub <- fSub[,c("Mean", "SD", "Median", "Min", "Max")]
  colnames(fSub) <- paste(colnames(fSub), x, sep = "_")
  return(fSub)
}))
write.csv(outP, outStatsPer)
