# Supplementary material for: Assessment of a Highly Multiplexed RNA Sequencing Platform and Comparison to Existing High-Throughput Gene Expression Profiling Techniques
Source: Front Genet. 2019 Mar 5;10:150. doi: 10.3389/fgene.2019.00150 (PMC6411637; doi:10.3389/fgene.2019.00150)
Supplement: Supplementary file 2 [file Data_Sheet_2.zip › code/GeneBodyCoverage_800.R]

library(dplyr)
library(Rsamtools)
library(ggplot2)
require(parallel)
require(data.table)

# Number of cores
cores = 18

# File containing gtf file
gtfFile <- "/restricted/projectnb/montilab-p/CBMrepositoryData/annot/UCSC_hg19/Annotation/UCSC_hg19_refGene_geneNamesIncluded.gtf"

# Files to write
resDir <- "../results"
plotDir <- file.path(resDir, "plots")
outRDS <- file.path(resDir, "GeneCoverage_800.rds")
outPlot <- file.path(plotDir, "GeneCoverage_800.png")

# Read in GTF file
gtf <- read.delim(gtfFile, sep = "\t", header = F, stringsAsFactors = F)
gtf <- gtf[gtf$V3 == "exon",]
gtf <- gtf[,c(1, 4, 5, 7, 9)]
gtf$gene <- gsub("gene_name ", "", unlist(lapply(strsplit(as.character(gtf$V9), "; "), function(x) x[3])))
gtf$transcript <- gsub("gene_id ", "", unlist(lapply(strsplit(as.character(gtf$V9), "; "), function(x) x[1])))

# Remove genes with multiple transcripts
gtfGT <- unique(gtf[,c("gene", "transcript")])
geneRem <- unique(gtfGT$gene[duplicated(gtfGT$gene)])
gtf <- gtf[!gtf$gene %in% geneRem,]

gtf <- gtf[,c(1:4, 6)]
colnames(gtf) <- c("chr", "start", "end", "strand", "gene")
gtf <- unique(gtf)

gtfC <- as.data.frame(gtf %>% group_by(chr, strand, gene) %>% summarise(start = min(start), end = max(end)))

# Remove genes that are duplicated
gtfC <- gtfC[!gtfC$gene %in% gtfC$gene[duplicated(gtfC$gene)],]


# Function to get covereage across transcript
getLocations <- function(samps, bamDir){
  sampList <- mclapply(samps, function(samp){
    print(samp)
    bamFile <- file.path(bamDir, samp, "Aligned.sortedByCoord.out.bam")
    bam <- scanBam(bamFile)
    
    # Only need the position
    bamTab <- data.frame(chr = bam[[1]]$rname, pos = bam[[1]]$pos, len = bam[[1]]$qwidth, stringsAsFactors = F)
    width <- median(bamTab$len)
    bamTab <- bamTab[,1:2]
    bamTab$chr <- as.character(bamTab$chr)
    bamList <- lapply(unique(bamTab$chr), function(x) bamTab[bamTab$chr == x, "pos"])
    names(bamList) <- unique(bamTab$chr)
    rm(bamTab, bam)
    
    # Get gene locations
    sVec <- rep(0, 101); names(sVec) <- seq(0, 1, length.out = 101)
    posiList <- apply(gtfC, 1, function(row){
      
      gene <- row[3]
      chr <- row[1]
      strand <- row[2]
      start <- as.numeric(row[4])
      end <- as.numeric(row[5]) 
      print(gene)
      
      # Get reads aligning to this gene/transcript
      bamSub <- bamList[[chr]]
      bamSubS <- sign(bamSub - start)
      bamSubE <- sign(end - bamSub)
      bamUse <- bamSub[bamSubS == 1 & bamSubE == 1] - start

      # Get exons
      gSub <- as.matrix(gtf[gtf$gene == gene, c("start", "end")]) - start
      gSub <- gSub[order(gSub[,1]),]
      if(class(gSub) == "numeric") gSub <- matrix(gSub, ncol = 2)

      # Get exon sizes
      sizes <- gSub[,2]-gSub[,1]

      # Get interval
      bamInt <- findInterval(bamUse, gSub[,1])

      # Get position in each exon
      bamExonPos <- bamUse - gSub[,1][bamInt]

      # Remove genes not on exon (pos > end)
      exKeep <- bamExonPos <= sizes[bamInt]
      bamInt <- bamInt[exKeep]
      bamExonPos <- bamExonPos[exKeep]

      # Get position on transcript
      size0 <- cumsum(c(0, sizes[-length(sizes)]))
      bamTransPos <- bamExonPos + size0[bamInt]

      # Convert to proportions
      bamPos <- bamTransPos/sum(sizes)
      
      if(strand == "-"){
        bamPos <- 1 - bamPos
      }
      bamPos <- table(round(bamPos, 2))/length(bamPos)
      sVec[names(bamPos)] <- bamPos
      return(sVec)
    })
    posiTab <- data.frame(loc = rownames(posiList), prob = rowSums(posiList))
    posiTab$prob <- posiTab$prob/sum(posiTab$prob)
    posiTab$samp <- samp
    return(posiTab)
  }, mc.cores = cores)
  sampFram <- do.call(rbind, sampList)
  return(sampFram)
}

# Directories with bamFiles
bamDirSFL <- "../../RNAproc_UCSC/results/star/"
bamDirRNA <- "../../FullRNAproc_UCSC/results/star/"
bamDirDGE <- "../../3pDGE/RUNzUMIs/"

# Samp Dirs
sampSFL <- list.files(bamDirSFL)
sampRNA <- list.files(bamDirRNA)
sampDGE <- "3pDGE_align.filtered.tagged.Aligned.out.bam"

# Get results for each platform
resFramSFL <- getLocations(sampSFL, bamDirSFL)
resFramRNA <- getLocations(sampRNA, bamDirRNA)

# Add platform variable
resFramSFL$platform <- "SFL"
resFramRNA$platform <- "RNA"

# Combine
resFram <- rbind(resFramSFL, resFramRNA)
saveRDS(resFram, outRDS)

# Do the same for 3'DGE, only one file

# Function to get covereage across transcript
getLocationsDGE <- function(file, bamDir, barcodes){
  bamFile <- file.path(bamDir, file)
    sampList <- mclapply(barcodes, function(barcode){

    print(barcode)
    param <- ScanBamParam(tag = "BC", tagFilter = list(BC = barcode), what = c("rname", "pos", "qwidth"))
    bam <- scanBam(bamFile, param = param)

    # Only need the position
    bamTab <- data.frame(chr = bam[[1]]$rname, pos = bam[[1]]$pos, len = bam[[1]]$qwidth, stringsAsFactors = F)
    width <- median(bamTab$len, na.rm = T)
    bamTab <- bamTab[,1:2]; bamTab <- bamTab[!is.na(bamTab$pos),]
    bamTab$chr <- as.character(bamTab$chr)
    bamList <- lapply(unique(bamTab$chr), function(x) bamTab[bamTab$chr == x, "pos"])
    names(bamList) <- unique(bamTab$chr)
    rm(bamTab, bam)

 # Get gene locations
 sVec <- rep(0, 101); names(sVec) <- seq(0, 1, length.out = 101)
    posiList <- apply(gtfC, 1, function(row){

      gene <- row[3]
      chr <- row[1]
      strand <- row[2]
      start <- as.numeric(row[4])
      end <- as.numeric(row[5])
      print(gene)

      # Get reads aligning to this gene/transcript
      bamSub <- bamList[[chr]]
      bamSubS <- sign(bamSub - start)
      bamSubE <- sign(end - bamSub)
      bamUse <- bamSub[bamSubS == 1 & bamSubE == 1] - start

      # Get exons
      gSub <- as.matrix(gtf[gtf$gene == gene, c("start", "end")]) - start
      gSub <- gSub[order(gSub[,1]),]
      if(class(gSub) == "numeric") gSub <- matrix(gSub, ncol = 2)

      # Get exon sizes
      sizes <- gSub[,2]-gSub[,1]

      # Get interval
      bamInt <- findInterval(bamUse, gSub[,1])

      # Get position in each exon
      bamExonPos <- bamUse - gSub[,1][bamInt]
      # Remove genes not on exon (pos > end)
      exKeep <- bamExonPos <= sizes[bamInt]
      bamInt <- bamInt[exKeep]
      bamExonPos <- bamExonPos[exKeep]

      # Get position on transcript
      size0 <- cumsum(c(0, sizes[-length(sizes)]))
      bamTransPos <- bamExonPos + size0[bamInt]

      # Convert to proportions
      bamPos <- bamTransPos/sum(sizes)

      if(strand == "-"){
        bamPos <- 1 - bamPos
      }
      bamPos <- table(round(bamPos, 2))/length(bamPos)
      sVec[names(bamPos)] <- bamPos
      return(sVec)
    })
    posiTab <- data.frame(loc = rownames(posiList), prob = rowSums(posiList))
    posiTab$prob <- posiTab$prob/sum(posiTab$prob)     
    posiTab$samp <- barcode
    return(posiTab) 
  }, mc.cores = cores)
  sampFram <- do.call(rbind, sampList)
  return(sampFram)
}   

# Directories with bamFiles
bamDirDGE <- "../../3pDGE/RUNzUMIs/"

# 3'DGE bam file
fileDGE <- "3pDGE_align.filtered.tagged.Aligned.out.sorted.bam"

# Barcode file
bcFile <- "/restricted/projectnb/montilab-p/projects/environcology/personalized/3pDGE/scratch/barcodes/BarcodeMatching.txt"
barcodes <- read.table(bcFile, header = F, stringsAsFactors=F)$V3

# Get results for each platform
resFramDGE <- getLocationsDGE(fileDGE, bamDirDGE, barcodes)

# Add platform variable
resFramDGE$platform <- "DGE"

# Combine
resFram <- rbind(resFram, resFramDGE)
saveRDS(resFram, outRDS)

# Plot
colMan <- c("green", "purple", "blue")
names(colMan) <- c("SFL", "RNA", "DGE")

png(outPlot, width = 1000, height = 500)
ggplot(resFram, aes(x = as.numeric(as.character(loc)), y = prob, group = samp, colour = platform)) +
  stat_identity(geom="line", alpha = 0.2) +
  scale_colour_manual(values = colMan) +
  scale_y_continuous(name = "Coverage") +
  scale_x_continuous(name = "Position (5' - 3')") +
  theme_bw() +
  theme(
    legend.position='none',
    axis.text = element_blank(),
    axis.title = element_text(size = 30),
    panel.grid.major = element_blank(),
    axis.ticks = element_blank()
  )
dev.off()
