# Supplementary material for: Assessment of a Highly Multiplexed RNA Sequencing Platform and Comparison to Existing High-Throughput Gene Expression Profiling Techniques
Source: Front Genet. 2019 Mar 5;10:150. doi: 10.3389/fgene.2019.00150 (PMC6411637; doi:10.3389/fgene.2019.00150)
Supplement: Supplementary file 2 [file Data_Sheet_2.zip › code/README]

### Description of R code scripts

Compare_SFL_RNAful_DGE_counts_10a.R
	- Coverage assessment of SFL, full coverage and 3'DGE.
	- Except for PC error calculations, gene body coverage, and saturation analysis
		
Compare_PCerror_RNAfull_SFL_3DGE_021.R
	- Calculation of Principal Component (PC) error for subsampled count libraries across SFL, full coverage and 3'DGE.
	
GeneBodyCoverage_800.R
	- Measurement of relative read coverage across transcript between SFL, 3'DGE and Microarray.
	
Saturation_Analysis_555a.R
	- Saturation analysis of the number of genes discovered by different proportions of count library size across SFL, full coverage and 3'DGE libraries.
	
GetQ20_909a.R
	- Calculation of the proportion of Q20 reads across SFL, full coverage and 3'DGE libraries.
	
Signal2Noise_SFLvDGEvMCY_019a.R
	- ANOVA based signal-to-noise assessment comparing SFL, 3'DGE, and Microarray.
	
DiffAnalysis_SFL_MCY_DGE_14a.R
	- Differential Analysis and GSEA analysis and comparison SFL, 3'DGE, and Microarray.
	
DiffAnalysis_SFL_MCY_RNA_15a.R
	- Differential Analysis and GSEA analysis and comparison SFL, full coverage and 3'DGE.
	
GetLUADgenesets_mut_900a.R
GetLUSCgenesets_mut_901a.R
	- Derivation of gene sets from LUAD and LUSC patients from TCGA.
	
helper.R
	- Functions written specifically for this analysis that are utilized by multiple scripts.

misc.R
	- General purpose functions.
	
ks.score.R
	- Calculation of KS enrichment score for ranked signatures.

perm.2side.R
	- Estimation of 2-sided permutation score from KS enrichment score.

cbmGSEA.R
	- Wrapper functions to run KS-based GSEA on list of gene sets.

enrich2qmatrix.R
	- Wrapper functions to format GSEA results
	
