# Supplementary material for: Assessment of a Highly Multiplexed RNA Sequencing Platform and Comparison to Existing High-Throughput Gene Expression Profiling Techniques
Source: Front Genet. 2019 Mar 5;10:150. doi: 10.3389/fgene.2019.00150 (PMC6411637; doi:10.3389/fgene.2019.00150)
Supplement: Supplementary file 2 [file Data_Sheet_2.zip › code/GetQ20_909a.R]

require(ggplot2)
require(dplyr)

sTag <- "909a"

# Directories
resDir <- "../results"
plotDir <- file.path(resDir, "plots")
tabDir <- file.path(resDir, "tables")
sflDir <- "../../RNAproc_UCSC/report/fastqc/"
rnaDir  <- "../../FullRNAproc_UCSC/report/fastqc/"
dgeDir <- "../../3pDGE/checkquality/report/fastqc"

# Files to write
outBox <- file.path(plotDir, paste0("PropQ20_", sTag, ".png"))
outTab <- file.path(tabDir, paste0("PropQ20_", sTag, ".csv"))

# Get fastq dirs
sflSamps <- list.files(sflDir, pattern = "-")
rnaSamps <- list.files(rnaDir, pattern = "_[[:digit:]]")
dgeSamps <- list.files(dgeDir , pattern = "_[[:digit:]]")
  
# Function to get phred scores
getPhred <- function(samp, dir){
  
  # Read in FASTQ stats
  sampDir <- file.path(dir, samp)
  sampSubDir <- list.files(sampDir, full.names = T); sampSubDir <- sampSubDir[which.max(nchar(sampSubDir))]
  stats <- readLines(file.path(sampSubDir, "fastqc_data.txt"))
  
  # Get per sequence quality score
  wStart <- which(grepl(">>Per sequence quality scores", stats))
  wEnd <- which(grepl(">>END_MODULE", stats)); wEnd <- wEnd[wEnd - wStart > 0][1]
  stats <- stats[(wStart+2):(wEnd-1)]
  
  # Format
  statFram <- as.data.frame(do.call(rbind, lapply(strsplit(stats, "\t"), function(x){x <- t(as.data.frame(x)); rownames(x) <- NULL; return(x)})), stringsAsFactors = F); colnames(statFram) <- c("phred", "count")
  for(i in 1:ncol(statFram)) statFram[,i] <- as.numeric(statFram[,i])
  
  # Get quantile of Phred >= 30
  statFram <- statFram[order(statFram$phred, decreasing = T),]
  statFram$cumProp <- cumsum(statFram$count)/sum(statFram$count)
  
  outPhred <- data.frame(samp, Q20 = statFram$cumProp[statFram$phred == 20])
  
  return(outPhred)
}

# Run each platform
sflFram <- do.call(rbind, lapply(sflSamps, getPhred, sflDir)); sflFram$platform <- "SFL"
rnaFram <- do.call(rbind, lapply(rnaSamps, getPhred, rnaDir)); rnaFram$platform <- "RNA-seq"
dgeFram <- do.call(rbind, lapply(dgeSamps, getPhred, dgeDir)); dgeFram$platform <- "3' DGE"
q20Fram <- rbind(sflFram, rnaFram, dgeFram)
q20Fram$platform <- factor(q20Fram$platform, levels = c("RNA-seq", "SFL", "3' DGE"))
q20Fram$Q20 <- q20Fram$Q20*100

# Create boxplot
png(outBox)
ggplot(q20Fram, aes(x = platform, y = Q20, fill = platform, colour = platform)) +
  geom_boxplot() +
  theme_bw() +
  scale_colour_manual(values = c("RNA-seq" = "#4B0082", "SFL" = "darkgreen", "3' DGE" = "darkblue")) +
  scale_fill_manual(values = c("RNA-seq" = "purple", "SFL" = "green", "3' DGE" = "blue")) +
  scale_y_continuous("Percent( Reads > Q20 )") +
  theme(
    axis.title.x = element_blank(),
    legend.position = "none",
    axis.title.y = element_text(size = 20),
    axis.text = element_text(size = 20)
  )
dev.off()

# Write summary stats
q20Sum <- q20Fram %>% group_by(platform) %>% summarise(mean = mean(Q20), sd = sd(Q20), med = median(Q20), min = min(Q20), max = max(Q20))
write.csv(q20Sum, outTab, row.names = F)
