# Supplementary material for: Assessment of a Highly Multiplexed RNA Sequencing Platform and Comparison to Existing High-Throughput Gene Expression Profiling Techniques
Source: Front Genet. 2019 Mar 5;10:150. doi: 10.3389/fgene.2019.00150 (PMC6411637; doi:10.3389/fgene.2019.00150)
Supplement: Supplementary file 2 [file Data_Sheet_2.zip › code/GetLUADgenesets_mut_900a.R]

require(CBMRtools)
source("helper.R")
source("enrich2qmatrix.R")
source("/Users/ericreed/Desktop/MontiLab/CBMRtools/CBMRtools/R/misc.R")
require(edgeR)
require(openxlsx)


sTag <- "900a"

# Directories
resDir <- "../results"
plotDir <- file.path(resDir, "plots")
tabDir <- file.path(resDir, "tables")
datDir <- "../data"
tcgaDir <- file.path(datDir, "LUAD_LUSC_for_CBioPortal")
luadDir <- file.path(tcgaDir, "LUAD")
luscDir <- file.path(tcgaDir, "LUSC")

# Files to read in
## General
supDat <- file.path(tcgaDir, "ng.3564-S2.xlsx")
hsFile <- file.path(datDir, "PanLung_Hotspots.csv")

##LUAD
luadRNAseq <- file.path(luadDir, "20150821_LUAD_RNAseqv2_TP_Log2_plus1.txt")
clinFile <- file.path(luadDir, "LUAD_Clinical.txt")
luadCNA <- file.path(luadDir, "all_thresholded.by_genes.ids_fixed.txt")
luadMut <- file.path(luadDir, "AN_TCGA_CIP_LUAD_PAIR_Capture_660_20151101.aggregated.capture.tcga.uuid.curated.somatic.maf")

# Files to write out
outRDS <- file.path(datDir, paste0("LUAD_TCGA_geneSets_", sTag, ".rds"))
outExcel <- file.path(tabDir, paste0("LUAD_TCGA_GenExpResults_", sTag, ".xlsx"))

# Genes of interest
GOE <- c("PIK3CA", "NFE2L2", "NRG1", "FGFR1", "FAT1", "CDKN2A", "KEAP1")

# mutation hot spots
hs <- read.csv(hsFile)

## Get purity information
pure <- read.xlsx(supDat, sheet = "Table_S4-Molecular_Summary")[-(1:2),c(1, 10)]; colnames(pure) <- c("ID", "purity")
pure <- pure[grepl("LUAD", pure$ID),]
pure <- pure[grepl("TCGA", pure$ID),]
pure$ID <- sub("LUAD-", "", pure$ID)
pure$ID <- gsub("-|_", ".", pure$ID)
rownames(pure) <- pure$ID

# Read in RNA-seq Data
EXP <- read.table(luadRNAseq, header = T, row.names = 1)
colnames(EXP) <- substr(colnames(EXP), 1, 12)

# Read in clinical file
clin <- read.table(clinFile, header = T, sep = "\t")[,c(1,2,3, 6)]
colnames(clin) <- c("ID", "Age", "Sex", "Stage")
clin <- clin[!is.na(clin$ID),]
clin$ID <- substr(clin$ID, 1, 12)
clin$ID <- gsub("-|_", ".", clin$ID)
rownames(clin) <- clin$ID
clin <- clin[colnames(EXP),]
clin <- clin[,colnames(clin)!="ID"]
clin <- clin[complete.cases(clin),]
EXP <- EXP[,rownames(clin)]

clin$Stage <- as.character(clin$Stage)
clin$Stage[clin$Stage %in% c("III", "IIIA", "IIIB")] <- "III"
clin$Stage[clin$Stage %in% c("II", "IIA", "IIB")] <- "II"
clin$Stage[clin$Stage %in% c("I", "IA", "IB")] <- "I"

# Subset for data in both pure and EXP
pure <- pure[colnames(EXP),]
pure$purity <- as.numeric(pure$purity)

# Combine for running
pD <- cbind( pure, clin)

# Create eSet
eSet <- to.eSet(as.matrix(EXP), pD, data.frame(gene = rownames(EXP), row.names = rownames(EXP)))

# Read in mutation data
mut <- read.delim(luadMut, header = T, skip = 3, sep = "\t", stringsAsFactors = F)
mut <- mut[mut$Hugo_Symbol %in% GOE, c("Tumor_Sample_Barcode", "Hugo_Symbol", "Start_position", "End_position", "Variant_Classification")]
colnames(mut) <- c("ID", "Gene", "Start", "End", "Type")
mut <- mut[grepl("TCGA", mut$ID),]
mut$ID <- gsub("-|_", ".", mut$ID)
mut$ID <- substr(mut$ID, 1, 12)
mut <- mut[mut$ID %in% colnames(EXP),]
## Remove silens mutations
mut <- mut[!mut$Type %in% c("Silent"),]

# Make list of subjects for each gene
mutList <- lapply(GOE, function(x) mut$ID[mut$Gene == x])
names(mutList) <- paste0(GOE, "_All")

# Make a list of subjects in hotspots
hsList <- apply(hs, 1, function(x) mut$ID[mut$Gene == x[1] & mut$Start >= x[2] & mut$End <= x[3]])
names(hsList) <- paste0(hs$gene, "_", hs$start)

# Combine lists
mutList <- unlist(list(mutList, hsList), recursive = F)
mutList <- mutList[unlist(lapply(mutList, function(x) length(x) > 2))]

# Get matched sample list
mutFram <- clin[unique(unlist(mutList)),]
normFram <- clin[!rownames(clin) %in% unlist(mutList),]

# Matches of Sex and stage
mutMatches <- apply(mutFram, 1, function(x) {
  outSub <- which(apply(normFram, 1, function(y) {
    subK <- sum(y[2]==x[2], y[3]==x[3]) == 2
    }))
  outSub <- normFram[outSub,]
  outSub$DiffAge <- abs(as.numeric(x[1])-outSub$Age)
  outSub <- outSub[order(outSub$DiffAge),]
  return(outSub)
  })

# Now get the values
matchList <- lapply(mutList, function(x){
  mm1 <- mutMatches[x]
  mm1 <- mm1[order(unlist(lapply(mm1, nrow)))]
  mut <- names(mm1)
  matchVec <- c()
  for(i in 1:length(mm1)){
    mmSub <- mm1[[1]]
    addID <- rownames(mmSub)[1]
    matchVec[i] <- addID
    mm1 <- mm1[-1]
    mm1 <- lapply(mm1, function(x) x[!rownames(x)%in%matchVec,])
    
  }
  return(data.frame(mut = mut, match = matchVec))
})

# Run limma on matched samples
runMatch <- function(matchFram, eSet, covs = "purity", covCheck = c("Age", "Sex", "Stage")){
  
  # Subset data for matches mutations
  matchFram <- matchFram[complete.cases(matchFram),]
  mut <- as.character(matchFram$mut)
  match <- as.character(matchFram$match)
  eSub <- eSet[,c(mut, match)]
  eSub$mut <- 0
  eSub$mut[colnames(eSub) %in% mut] <- 1
  design <- model.matrix(as.formula(paste0("~", paste(covs, collapse = "+"), "+ mut")), data = pData(eSub))
  
  # Remove lowly expressed genes
  xKeep <- rowMeans(exprs(eSub))>2
  eSub <- eSub[xKeep,]
  
  # Run limma
  lmOut <- lmFit(eSub, design)
  lmOut <- eBayes(lmOut)
  lmRes <- topTable(lmOut, coef = ncol(design), number = Inf, sort.by = "P")
  
  return(lmRes)
}

mutList <- lapply(matchList, runMatch, eSet)

# Run limma on CNAs

# Read in data and subset it for data with expression data
cna <- read.table(luadCNA, sep = "\t", header = T, row.names = 1)
cna <- cna[,grepl("TCGA", colnames(cna))]
colnames(cna) <- substr(colnames(cna), 1, 12)
colnames(cna) <- gsub("-|_", ".", colnames(cna))
cna <- cna[GOE,colnames(EXP)]

# Look for amplifications or deletions
## Amps
cna["PIK3CA",][cna["PIK3CA",] < 0] <- NA
cna["NFE2L2",][cna["NFE2L2",] < 0] <- NA
cna["NRG1",][cna["NRG1",] < 0] <- NA
cna["FGFR1",][cna["FGFR1",] < 0] <- NA

## Dels
cna["FAT1",][cna["FAT1",] > 0] <- NA
cna["FAT1",] <- cna["FAT1",]*-1
cna["CDKN2A",][cna["CDKN2A",] > 0] <- NA
cna["CDKN2A",] <- cna["CDKN2A",]*-1
cna["KEAP1",][cna["KEAP1",] > 0] <- NA
cna["KEAP1",] <- cna["KEAP1",]*-1
rownames(cna) <- paste(rownames(cna), c("Amp", "Amp", "Amp", "Amp", "Del", "Del", "Del"), sep = "_")

# Run limma on matched samples
runCNA <- function(cnaVec, eSet, covs = "purity", covCheck = c("Age", "Sex", "Stage")){
  
  # Subset data for matches mutations
  eSub <- eSet[,names(cnaVec)]
  eSub$cna <- as.numeric(cnaVec)
  eSub <- eSub[,!is.na(eSub$cna)]
    
  design <- model.matrix(as.formula(paste0("~", paste(covs, collapse = "+"), "+ cna")), data = pData(eSub))
  
  # Remove lowly expressed genes
  xKeep <- rowMeans(exprs(eSub))>2
  eSub <- eSub[xKeep,]
  
  # Run limma
  lmOut <- lmFit(eSub, design)
  lmOut <- eBayes(lmOut)
  lmRes <- topTable(lmOut, coef = ncol(design), number = Inf, sort.by = "P")
  
  return(lmRes)
}

cnaList <- apply(cna, 1, runCNA, eSet)

# Combine to larger list
outList <- unlist(list(mutList, cnaList), recursive = F)

# Get GeneLists (FDR < 0.05)
upList <- lapply(outList, function(x){
  x <- x[x$adj.P.Val < 0.05 & x$logFC > log(1.5, 2),]
  #if(nrow(x) > 500) x <- x[1:500,]
  return(rownames(x))
})
names(upList) <- paste0(names(upList), "_Up")

downList <- lapply(outList, function(x){
  x <- x[x$adj.P.Val < 0.05 & x$logFC < -log(1.5, 2),]
  #if(nrow(x) > 500) x <- x[1:500,]
  return(rownames(x))
})
names(downList) <- paste0(names(downList), "_Down")

fullList <- unlist(list(upList, downList), recursive = F)
names(fullList) <- sub("NFE2L2", "NRF2", names(fullList))

# Remove null results (too small)
fullList <- fullList[unlist(lapply(fullList, length))>=10]
names(fullList) <- paste(names(fullList), "LUAD", sep = "_")

# Save
saveRDS(fullList, outRDS)

# Get stats
wb <- createWorkbook()

# Hits
outTab <- do.call(rbind, lapply(names(outList), function(x){
  outSub <- outList[[x]]
  outSub <- outSub[outSub$adj.P.Val<0.05,]
  nUP <- sum(outSub$logFC > log(1.5, 2))
  nDOWN <- sum(outSub$logFC < -log(1.5, 2))
  
  # Add results to worksheet
  addWorksheet(wb, x)
  writeData(wb, sheet = x, outSub)
  
  return(data.frame(Comp = x, nUP = nUP, nDOWN = nDOWN))
}))

# Individual stats
## Matches
outMatch <- lapply(names(matchList), function(x){
  mat <- matchList[[x]]
  mat <- mat[complete.cases(mat),]
  for(i in 1:ncol(mat)) mat[,i] <- as.character(mat[,i])
  pMut <- pData(eSet)[mat$mut,-1]
  pMat <- pData(eSet)[mat$match,-1]
  
  getStats <- function(fram){
    out <- list(N = nrow(fram)) 
    for(i in 1:ncol(fram)){
      x <- fram[,i]
      if(class(x) %in%  c("numeric", "integer")){
        tab <- data.frame(Mean = mean(x), SD = sd(x), Median = median(x), Min = min(x), Max = max(x))
      } else {
        tab <- as.data.frame(table(x)); rownames(tab) <- tab[,1]; tab <- t(tab); tab <- tab[-1,]
      }
    names(tab) <- paste(colnames(fram)[i], names(tab), sep = "_")
    out[[i+1]] <- tab
    }
    return(unlist(out))
  }
  sMut <- getStats(pMut)
  sMat <- getStats(pMat)
  
  out <- as.data.frame(rbind(sMut, sMat))
  for(i in 1:ncol(out)) out[,i] <- as.numeric(as.character(out[,i]))
  rownames(out) <- paste(x, c("Mut", "Match"), sep = "_")
  return(out)
})
outMatch <- do.call(rbind.fill, outMatch)
outMatch$Comp <- rep(names(matchList), each = 2)
outMatch$Group <- rep(c("Mutant", "Match"), length(matchList))
outMatch <- merge(outTab, outMatch)
rownames(outMatch) <- paste(outMatch$Comp, outMatch$Group, sep = "_")
outMatch <- outMatch[, c(1, 21, 2:20)]

# Add to excell sheet
addWorksheet(wb, "Mutation_Summary")
writeData(wb, "Mutation_Summary", outMatch)

## CNA
outCNA <- lapply(rownames(cna), function(x){
  
  # Get copy numer info
  cnaSub <- cna[x,]
  cnaW <- which(!is.na(cnaSub))
  cnaN <- names(cnaSub)[cnaW]
  cnaSub <- unlist(cnaSub[cnaW]); names(cnaSub) <- cnaN
  
  # Get number of subjects
  tab <- table(cnaSub)
  
  # Get stats for each group
  sampList <- lapply(names(tab), function(x){
    samps <- names(cnaSub)[cnaSub == as.numeric(x)]
    pSamps<- pData(eSet)[samps,-1]
    return(pSamps)
  })
  
  # Get stats
  getStats <- function(fram){
    out <- list(N = nrow(fram)) 
    for(i in 1:ncol(fram)){
      x <- fram[,i]
      if(class(x) %in%  c("numeric", "integer")){
        tab <- data.frame(Mean = mean(x), SD = sd(x), Median = median(x), Min = min(x), Max = max(x))
      } else {
        tab <- as.data.frame(table(x)); rownames(tab) <- tab[,1]; tab <- t(tab); tab <- tab[-1,]
      }
      names(tab) <- paste(colnames(fram)[i], names(tab), sep = "_")
      out[[i+1]] <- tab
    }
    return(unlist(out))
  }
  
  outList <- lapply(sampList, getStats)
  outList <- lapply(outList, function(x) as.data.frame(t(x)))
  out <- as.data.frame(do.call(rbind.fill, outList))
  out$N_alterations <- names(tab)
  for(i in 1:ncol(out)) out[,i] <- as.numeric(as.character(out[,i]))
  out <- out[order(out$N_alterations),]
  out$Comp <- x
  return(out)
})
outCNA <- do.call(rbind.fill, outCNA)
outCNA <- merge(outTab, outCNA)
rownames(outCNA) <- paste(outCNA$Comp, outCNA$N_alterations, sep = "_")
outCNA <- outCNA[, c(1, 21, 2:20)]

# Add to excell sheet
addWorksheet(wb, "CNA_Summary")
writeData(wb, "CNA_Summary", outCNA)
lenWB <- length(worksheetOrder(wb))
worksheetOrder(wb) <- c( (lenWB-1), lenWB, 1:(lenWB-2) )
saveWorkbook(wb, outExcel, overwrite = T)
