# Supplementary material for: Assessment of a Highly Multiplexed RNA Sequencing Platform and Comparison to Existing High-Throughput Gene Expression Profiling Techniques
Source: Front Genet. 2019 Mar 5;10:150. doi: 10.3389/fgene.2019.00150 (PMC6411637; doi:10.3389/fgene.2019.00150)
Supplement: Supplementary file 2 [file Data_Sheet_2.zip › code/DiffAnalysis_SFL_MCY_DGE_14a.R]

source("helper.R")
source("enrich2qmatrix.R")
source("cbmGSEA.R")
source("perm.2side.R")
source("misc.R")
require(limma)
require(edgeR)
require(permute)
require(tidyr)
require(pheatmap)
require(plyr)
require(ggrepel)
require(dplyr)
require(eulerr)

sTag <- "014a"

# Directories
resDir <- "../results"
plotDir <- file.path(resDir, "plots")
tabDir <- file.path(resDir, "tables")
datDir <- "../data"
sflDir <- "../../RNAproc_UCSC/deliverables"
rnaDir <- "../../FullRNAproc_UCSC/deliverables"
dgeDir <- file.path(datDir, "3pDGE")
gseaDir <- file.path(plotDir, "GSEA_res_14a")

# Files to read in

# Expression values
sflESET <- file.path(sflDir, "featureCount_raw_counts.RDS")
mcyFile <- file.path(datDir, "hugene20st_18samples.rds")
dgeESET <- file.path(datDir, "3pDGE_eSet.RDS")
gmxFile <- file.path(datDir, "pnas_genome_biology_smokers_genesets.gmx")
rdsFile <- file.path(datDir, "LUSC_TCGA_geneSets_901a.rds")
rdsFile2 <- file.path(datDir, "LUAD_TCGA_geneSets_900a.rds")

# Files to write
libSizePerGroup <- file.path(plotDir, paste0("Boxplot_librarySizes_SFL_3DGE_", sTag, ".png"))
legFile <- file.path(plotDir, paste0("TheLegend_", sTag, ".png"))
legFile2 <- file.path(plotDir, paste0("TheLegend2_", sTag, ".png"))
plotOutFile <- file.path(plotDir, paste0("SFLvMCYvDGE_PresLog_", sTag, ".png"))
gridOutPref <- file.path(plotDir, paste0("SFLvMCYvDGE_"))
DRFiles <- file.path(plotDir, paste0("SFLvMCYvDGE_DiscoveryRatePlots_", sTag, ".png"))
HistFiles <- file.path(plotDir, paste0("SFLvMCYvDGE_Histograms_", sTag, ".png"))
hmLung <- file.path(plotDir, paste0("SFLvMCYvDGE_HeatmapLung_", sTag, ".png"))
hmLung_HE <- file.path(plotDir, paste0("SFLvMCYvDGE_HeatmapLung_HyperEnrichment_", sTag, ".png"))
hmLung_NES <- file.path(plotDir, paste0("SFLvMCYvDGE_HeatmapLung_NESclust_", sTag, ".png"))
hmLung_RDS <- file.path(datDir, paste0("SFLvDGEvMCY_LungGSEA_", sTag, ".rds"))
dgeRes_RDS <- file.path(datDir, paste0("SFLvDGEvMCY_DiffAnalysis_", sTag, ".rds"))
barp_file <- file.path(plotDir, paste0("SFLvMCYvDGE_GSEA_DR_", sTag, ".png"))
viop_file <- file.path(plotDir, paste0("SFLvMCYvDGE_GSEA_Violin_", sTag, ".png"))
overTab_file <- file.path(tabDir, paste0("SFLvMCYvDGE_GSetOverlap_", sTag, ".csv"))

# Read in SFL data
sfl <- readRDS(sflESET)
sfl$platform <- "SFL"

# Read in 3'DGE data
dge <- readRDS(dgeESET)
dge$platform <- "3'DGE"

mcy <- readRDS(mcyFile)
mcy$platform <- "Microarray"

# Use hgnc symbols
sum(duplicated(mcy$hgnc))
mcy <- mcy[!is.na(fData(mcy)$hgnc),]
mcy <- mcy[!duplicated(fData(mcy)$hgnc),]
rownames(mcy) <- fData(mcy)$hgnc

# Fix column names in mcy
colnames(mcy) <- gsub("-", "_", mcy$sample_name)

# Subset each platform for samples in all 3 platforms
sampsUse <- colnames(sfl)[colnames(sfl) %in% colnames(mcy) & colnames(sfl) %in% colnames(dge)]
sfl <- sfl[,sampsUse]
dge <- dge[,sampsUse]
mcy <- mcy[,sampsUse]

# Create list of these
eList <- list(SFL = sfl, MCY = mcy, DGE = dge)

# Add group label by combining genotype and perturbation genotypes
eList <- lapply(eList, function(x){ x$group = paste(x$genotype, x$treatment); return(x)})

# Subset each for groups w/ 3 replicates
tab <- table(eList[[1]]$group)
tab <- tab[tab==3]
eList <- lapply(eList, function(x) x[,x$group %in% names(tab)])

# Remove NRF2 BaP
eList <- lapply(eList, function(x) x[,x$group != "NRF2 BaP"])

# Run DGE w/ limma
runLIMMaeset <- function(eSet, group = "genotype", levels = c("HCRED", "NRF2")){
  
  colData<-data.frame(condition=as.character(pData(eSet)[, group]))
  colData$condition <- factor(colData$condition, levels = levels)
  design <- model.matrix(~ colData$condition)
  
  # If rna-seq run normalize + voom
  if(is.integer(exprs(eSet)[1,1])){
    counts <- exprs(eSet)
    zCounts <- rowSums(counts) == 0
    eSet <- eSet[!zCounts,]
    dge <- DGEList(counts=exprs(eSet))
    dge <- calcNormFactors(dge)
    exprs(eSet) <- cpm(dge, log = T)
    dge <- voom(dge, design)
    fit <- lmFit(dge, design)
  } else {
    fit <- lmFit(eSet, design)
  }
  
  fit <- eBayes(fit)
  res <- topTable(fit, number = nrow(exprs(eSet)))
  
  # Filter genes for the top 10,000 variable genes (MAD)
  madScores <- sort(apply(exprs(eSet), 1, mad), decreasing = T)
  keep <- which(rownames(res) %in% names(madScores)[1:10000])
  res <- res[keep,]
  
  # Reestimate FDR
  res$adj.P.Val <- p.adjust(res$P.Value, method = "BH")
  
  res$nLog10p <- -log10(res$P.Value)
  colnames(res)[colnames(res) == "logFC"] <- "LogFC"
  res$absLogFC <- abs(res$LogFC)
  res$absT <- abs(res$t)
  res$absT5 <- res$absT
  res$absT5[res$absT5>5] <- 5
  
  res$sigma <- sqrt(fit$s2.post[keep])
  
  if(is.integer(exprs(eSet)[1,1])){
    res$LibSize <- sum(colSums(counts))
  }
  
  return(res)
}

# Run diff analysis stratified by treatment
dmsoRes <- lapply(eList, function(x){
  x <- x[,x$treatment == "DMSO"]
  runLIMMaeset(x)})

cscRes <- lapply(eList, function(x){
  x <- x[,x$treatment == "CSC"]
  runLIMMaeset(x)})

# Run diff analysis stratified by genotype
hcredRes <- lapply(eList, function(x){
  x <- x[,x$genotype == "HCRED"]
  runLIMMaeset(x, group = "treatment", levels = c("DMSO", "CSC"))})

nrf2Res <- lapply(eList, function(x){
  x <- x[,x$genotype == "NRF2"]
  runLIMMaeset(x, group = "treatment", levels = c("DMSO", "CSC"))})

# Create list of results
resList <- list(DMSO_NRF2vHCRED = dmsoRes, 
                CSC_NRF2vHCRED = cscRes, 
                HCRED_CSCvDMSO = hcredRes,
                NRF2_CSCvDMSO = nrf2Res)

saveRDS(resList, dgeRes_RDS)

# Plot relationship between signal and expression
rPlots <- lapply(resList, function(x){
    plotFvE(x, Fstat = "sigma", expr = "AveExpr", Names = c("SFL", "Microarray", "3' DGE"), xName = "Normalized Expression", yName = "Residual Variance", colors = c("green", "orange", "blue"), alpha = 0.05)
})

pPlots <- lapply(resList, function(x){
  plotFvE(x, Fstat = "absT", expr = "AveExpr", Names = c("SFL", "Microarray", "3' DGE"), xName = "Normalized Expression", yName = "|T|", colors = c("green", "orange", "blue"), alpha = 0.05)
})

lPlots <- lapply(resList, function(x){
  plotFvE(x, Fstat = "absLogFC", expr = "AveExpr", Names = c("SFL", "Microarray", "3' DGE"), xName = "Normalized Expression", yName = "|LogFC|", colors = c("green", "orange", "blue"), alpha = 0.05)
})

# Write plots
rPlotLeg <- lapply(rPlots, function(x) x + theme(legend.position = "none", axis.title =  element_blank())); rPlotLeg[[1]] <- rPlotLeg[[1]] + 
  ggtitle("Residual Standard Error") +
  theme(title = element_text(size = 20))
pPlotLeg <- lapply(pPlots, function(x) x + theme(legend.position = "none", axis.title =  element_blank())); pPlotLeg[[1]] <- pPlotLeg[[1]] + ggtitle("|T-Statistic|")+
  theme(title = element_text(size = 20))
lPlotLeg <- lapply(lPlots, function(x) x + theme(legend.position = "none", axis.title = element_blank())); lPlotLeg[[1]] <- lPlotLeg[[1]] + ggtitle("|Log2(Fold-Change)|")+
  theme(title = element_text(size = 20))

plotList <- unlist(list(lPlotLeg, rPlotLeg,pPlotLeg), recursive = F)

png(plotOutFile, width = 1000, height = 1100)
grid.arrange(grobs = plotList, layout_matrix = matrix(1:12, nrow = 4, ncol = 3), bottom = grid.text("Normalized Expression",gp=gpar(fontsize=20)))
dev.off()

# Create plots comparing test statistics
resFrams <- lapply(resList, function(x){
  geneVec <- unique(c(rownames(x[[1]]), rownames(x[[2]]), rownames(x[[3]])))
  dfEmpty <- data.frame(t = rep(NA, length(geneVec)), adj.P.Val = rep(NA, length(geneVec)), row.names = geneVec )
  do.call(cbind, lapply(x, function(y){
    dfY <- dfEmpty
    dfY[rownames(y),] <- y[,c("t", "adj.P.Val")]
    return(dfY)
}))})

# Plot comparison of test statistics between platforms
plotTestStat <- function(resFram, names = c("SFL", "Microarray", "3' DGE"), colors = c("green", "orange", "blue")){
  combs <- list(c(1,2), c(1, 3), c(2, 3))
  out <- lapply(combs, function(x){
    framSub <- resFram[, c(x*2-1, x*2)]
    colnames(framSub) <- c("it", "jt", "ip", "jp")
    framSub$ip <- framSub$ip < 0.05
    framSub$jp <- framSub$jp < 0.05
    framSub$sig <- "Neither"
    framSub$sig[framSub$ip] <- paste0(names[x[1]], " only")
    framSub$sig[framSub$jp] <- paste0(names[x[2]], " only")
    framSub$sig[rowSums(framSub[, c("ip", "jp")]) == 2] <- "Both"
    framSub$sig <- factor(framSub$sig, levels = c(paste0(names[x[1]], " only"), paste0(names[x[2]], " only"), "Both", "Neither"))
    lmOut <- summary(lm(it~jt, framSub))
    p1 <- pnorm(abs(lmOut$coefficients[2,1] - 1 / lmOut$coefficients[2,2]), lower.tail = FALSE)*2
    rho <- round(sqrt(lmOut$r.squared), 4)
    limVal <- max(c(abs(framSub$it), abs(framSub$jt)), na.rm = T)
    values = c(colors[x[1]], colors[x[2]], "red", "darkgrey")
    names(values) = levels(framSub$sig)
    p <- ggplot(framSub, aes(it, jt, color = sig)) +
      geom_point() +
      geom_hline(aes(yintercept = 0), color = "grey") +
      geom_vline(aes(xintercept = 0), color = "grey") +
      geom_smooth(method = "lm", aes(it, jt), inherit.aes = F) +
      geom_text(x = 0, y = max(framSub$jt, na.rm = T), label = paste0("Rho = ", rho), inherit.aes = F, size = 7) +
      scale_x_continuous(name = names[x[1]], limits = c(-limVal, limVal)) +
      scale_y_continuous(name = names[x[2]], limits = c(-limVal, limVal)) +
      scale_color_manual(values = values) +
      geom_abline(intercept = 0, slope = 1, color = "grey") +
      theme_bw() +
      theme(
            axis.text = element_text(size = 15),
            axis.title = element_text(size = 15),
            legend.position = "none")
    
    nUp <- sum(framSub$sig == "Both" & sign(framSub$it) == sign(framSub$jt) & sign(framSub$it) == 1, na.rm = T)
    nDown <- sum(framSub$sig == "Both" & sign(framSub$it) == sign(framSub$jt) & sign(framSub$it) == -1, na.rm = T)
    dFram <- data.frame(xc = c(0,0), yc = c(-1, 0), lab = c(paste0("Overlap (down) = ", nDown), paste0("Overlap (up) = ", nUp)))
    g <- ggplot(dFram, aes(xc, yc)) +
      geom_text(aes(label = lab), size = 10) +
      theme_bw() +
      theme(
        legend.position = "none",
        axis.text = element_blank(),
        axis.ticks = element_blank(),
        axis.title = element_blank(),
        panel.grid.major = element_blank(),
        panel.grid.minor = element_blank()
      ) +
      scale_y_continuous(limits = c(-3, 3))
    
    return(list(g, p))
  })
  
  sigList <- lapply(1:3, function(x){
    All <- sum(resFram[,x*2]< 0.05, na.rm = T)
    Up <- sum(resFram[,x*2]< 0.05 & resFram[,x*2-1]>0, na.rm = T)
    Down <- sum(resFram[,x*2]< 0.05 & resFram[,x*2-1]<0, na.rm = T)
    dFram <- data.frame(xc = c(0,0,0), yc = c(-1, 0, 1), lab = c(paste0("Sig. Genes (down) = ", Down), paste0("Sig. Genes (up) = ", Up), paste0("Sig. Genes (all) = ", All)))
    g <- ggplot(dFram, aes(xc, yc)) +
      geom_text(aes(label = lab), size = 10) +
      theme_bw() +
      theme(
        axis.text = element_blank(),
        axis.ticks = element_blank(),
        axis.title = element_blank(),
        panel.grid.major = element_blank(),
        panel.grid.minor = element_blank()
      ) +
      scale_y_continuous(limits = c(-3, 3))
    return(g)})
  out <- unlist(list(unlist(out, recursive = FALSE), sigList), recursive = FALSE)
  return(out)
}
tPlots <- lapply(resFrams, plotTestStat)

# Write plots to file
sapply(1:4, function(x){
  png(paste0(gridOutPref, names(tPlots)[x], "_", sTag, ".png"), width = 1300, 1200)
  grid.arrange(grobs = tPlots[[x]], layout_matrix = matrix(c(7, 2, 4, 1, 8, 6, 3, 5, 9), nrow = 3, byrow = TRUE))
  dev.off()
})

# Get table of overlaps
overlapFram <- as.data.frame(do.call(rbind, lapply(names(resFrams), function(y){
  
  x <- resFrams[[y]]
  
  setSize <- lapply(c("SFL", "MCY", "DGE"), function(y){
    ySub <- x[,grepl(y, colnames(x))]
    inSet <- sum(!is.na(ySub[,1]))
    return(inSet)
  }); names(setSize) <- c("SFL", "MCY", "DGE")
  gSet <- t(as.data.frame(unlist(setSize))); colnames(gSet) <- paste(colnames(gSet), "total", sep = "_")
    
  gd <- lapply(c("SFL", "MCY", "DGE"), function(y){
    ySub <- x[,grepl(y, colnames(x))]
    ySub <- ySub[!is.na(ySub[,1]),]
    ySig <- rownames(ySub)[ySub[,grepl("adj.P.Val", colnames(ySub))] < 0.05]
    return(ySig)
  })
  names(gd) <- c("SFL", "MCY", "DGE")
  gTot <- t(as.data.frame(unlist(lapply(gd, length)))); colnames(gTot) <- paste(colnames(gTot), "sig", sep = "_")
  
  # Get set differences
  sd <- sapply(1:3, function(i) sum( (!gd[[i]] %in% gd[-i][[1]]) & (!gd[[i]] %in% gd[-i][[2]]))); names(sd) <- paste(names(gd), "only", sep = "_")
  sd <- t(as.data.frame(sd))
  
  # Get 3-way intercept
  i3 <- sum(gd[[1]] %in% gd[[2]] & gd[[1]] %in% gd[[3]])
  
  # Get 2-way intercepts
  comp2way <- list(c(1, 2, 3), c(1, 3, 2), c(2, 3, 1))
  i2 <- lapply(comp2way, function(x) sum(gd[[x[1]]] %in% gd[[x[2]]] & !(gd[[x[1]]] %in% gd[[x[3]]])))
  names(i2) <- unlist(lapply(comp2way, function(x) paste(names(gd)[x], collapse = "_")))
  comp2way <- t(as.data.frame(unlist(i2)))
  
  # Create data frame
  sumOut <- data.frame(all = i3, comp2way, sd, gTot, gSet)
  
  # Create venn diagram (Euler really)
  png(file.path(plotDir, paste0(y, "_14a.png")), 400, 400)
  print(plot(euler(c("SFL" = sumOut$SFL_only, 
              "Microarray" = sumOut$MCY_only,
              "3'DGE" = sumOut$DGE_only, 
              "SFL&Microarray" = sumOut$SFL_MCY_DGE, 
              "SFL&3'DGE" = sumOut$SFL_DGE_MCY, 
              "Microarray&3'DGE" = sumOut$MCY_DGE_SFL, 
              "SFL&Microarray&3'DGE" = sumOut$all)),
       fill = c("green", "orange", "blue"),
       alpha = 0.5,
       quantities = TRUE
  ))
  dev.off()
  
  return(sumOut)
})))
write.csv(overlapFram, overTab_file, row.names = T)

# Plot relationship between thresholds and discovery rate
resDR <- lapply(names(resList), function(x){
  p <- plotPvDR(resList[[x]], P = "adj.P.Val", Names = c("SFL", "Microarray", "3'DGE"), colors = c("green", "orange", "blue"), vline = -log10(0.05), co = seq(0, 2, by = 0.05), xLab = "Q-Value", yLab = "Proportion of Genes (Q-Value < x)")
  p <- p + theme(legend.position = "None",
                  axis.text = element_text(size = 20),
                  axis.title = element_text(size = 30),
                  plot.margin=unit(c(2, 5, 7, 2),"mm")) + 
    ggtitle(x)
})
png(DRFiles, width = 1800, height = 1600)
grid.arrange(grobs = resDR , ncol = 2)
dev.off()

## RUN GSEA

# Get list of results
nameRes <- names(resList)
nameEach <- names(resList[[1]])
nameAll <- paste(rep(nameEach, 4), rep(nameRes, each = 3), sep = "_")

resUnlist <- unlist(resList, recursive = F)
names(resUnlist) <- nameAll

# Get scores
vecList <- lapply(resUnlist, function(x){
  out <- x$t
  names(out) <- toupper(rownames(x))
  return(out)
})

# Read in gene set from Spira/Lemburg
gmx <- read.table(gmxFile, sep = "\t", header = T, stringsAsFactors = F)[-1,]

gmxList <- list()
for(i in 1:ncol(gmx)){
  gmxList[[i]] <- trimws(gmx[,i])
  gmxList[[i]] <- gsub("[[:punct:]]", "", gmxList[[i]])
  gmxList[[i]] <- toupper(unique(gmxList[[i]]))
  gmxList[[i]] <- gmxList[[i]][!is.na(gmxList[[i]])]
}
  
names(gmxList) <- colnames(gmx)
gmxList <- lapply(gmxList, function(x){names(x) <- NULL; x <- x[x!=""]; return(x)})
gmxList <- lapply(gmxList, function(x) x[x%in% names(vecList[[1]])])

# Combine GMXlist
gmxList[[1]] <- unique(c(gmxList[[1]], gmxList[[3]]))
gmxList[[2]] <- unique(c(gmxList[[2]], gmxList[[4]]))
gmxList <- gmxList[-(3:4)]
names(gmxList)[1:2] <- list("Down_in_Smokers" , "Up_in_Smokers")
gmxList <- gmxList[c(2, 1)]

# Add TCGA gene sets (GISTIC; LUSC)
lusc <- readRDS(rdsFile)

# Add TCGA gene sets (MUTSIG; LUSC)
luad <- readRDS(rdsFile2)

# Combine
gmxList <- unlist(list(gmxList, lusc, luad), recursive = F)

# Reorder for better plots
gmxList <- gmxList[grepl("Smokers|NRF2|KEAP1", names(gmxList))]
gmxList <- gmxList[unlist(lapply(gmxList, function(x) length(x) > 10))]
gmxList <- gmxList[!grepl("NRF2_All", names(gmxList))]
names(gmxList) <- sub("178098935", "HS2", names(gmxList))
names(gmxList) <- sub("178098803", "HS1", names(gmxList))
gmxList <- gmxList[ c(1, 2, 6, 11, 14, 17, 4, 9,5, 10, 7, 12, 15, 18, 3, 8, 13, 16)]

#Run GSEA
set.seed(1)
gmxGSEA <- mclapply(vecList, function(x){
  print(head(x))
  cbmGSEA(rnkScore = x, gSet = gmxList, nperm = 2000, do.abs = FALSE, minGset = 5, seed = 1, weighted = T)
}, mc.cores = 4)
saveRDS(gmxGSEA, hmLung_RDS)

### Row
xN <- rownames(gmxGSEA[[1]])
xD <- c("Down", "Up")[grepl("Up", xN)+1]
rowAnnot <- data.frame(Direction = xD, row.names = row.names(gmxGSEA[[1]]))
rowAnnot <- rowAnnot[order(rowAnnot$Direction), , drop = FALSE]
gmxGSEA <- lapply(gmxGSEA, function(x) x[rownames(rowAnnot),])

### Colors
AnnotColors <- list(Platform = c("green", "orange", "blue"),
                    Strat = brewer.pal(12, "Paired")[c(5,6, 9,10)],
                    Comparison = c("white", "grey"),
                    Direction = c("#FF0000", "#0000FF"))

# Create annotaions
### Column
colNames <- names(gmxGSEA)
colSplit <- strsplit(colNames, "_")
platform <- unlist(lapply(colSplit, function(x) x[1]))
strat <- unlist(lapply(colSplit, function(x) x[2]))
comp <- unlist(lapply(colSplit, function(x) x[3]))
colAnnot <- data.frame(row.names = colNames, Platform = platform, Strat = strat, Comparison = comp, stringsAsFactors = F)
colAnnot$Platform[colAnnot$Platform == "MCY"] <- "Microarray"
colAnnot$Platform[colAnnot$Platform == "DGE"] <- "3'DGE"
names(AnnotColors$Platform) <- unique(colAnnot$Platform)
names(AnnotColors$Strat) <- unique(colAnnot$Strat)
names(AnnotColors$Comparison) <- unique(colAnnot$Comparison)
names(AnnotColors$Direction) <- c("Up", "Down")

# Get rownames
png(hmLung, height = 650, width = 1200)
out <- cbmGSEA2qmatrix(gmxGSEA, 
                fdr=c(0.05), 
                do.sort=FALSE, 
                do.heat=TRUE, 
                rm.zero=FALSE,
                annotation_col=colAnnot,
                annotation_row=rowAnnot,
                annotation_colors=AnnotColors
                )
dev.off()

# Create data.frame of scores and p-value
pathways <- rownames(gmxGSEA[[1]])
outDF <- lapply(gmxGSEA, function(x) x[pathways, c("fdr", "score", "p2")])
outDF <- lapply(outDF, function(x) {x$sig = x$fdr < 0.05; x$pval = x$p2; x$dir = sign(x$score); x <-x[, c("fdr", "sig", "dir", "pval")];  x})
for(i in names(outDF)) outDF[[i]]$comp <- i
#outDF <- lapply(outDF, function(x){x <- x[x$sig, c("dir", "comp")];x})
outDF <- do.call(rbind, outDF)
outDF$dir[outDF$dir == 1] <- "up"; outDF$dir[outDF$dir == -1] <- "down"
outDF$dir <- factor(outDF$dir, levels=c("up", "down"))
outDF$comp <- factor(outDF$comp, levels = names(gmxGSEA))

# Create violin plot of -log10 p-values
outDF$nl10p <- -log10(outDF$fdr)

# Get thresholds for significance
outSumSig <- as.data.frame(outDF %>% group_by(comp) %>% summarise(nSig = sum(sig)))

png(viop_file, height = 800, width = 1900)
viop <- ggplot(outDF, aes(x = comp, y = nl10p )) +
  geom_violin(fill = "grey80") + 
  geom_text(data = outSumSig, aes(x = comp, y = -0.1, label = nSig), size = 10) +
  geom_hline(yintercept = -log10(0.05)) +
  geom_jitter(aes(colour = dir, size = sig), width = 0.2, height = 0.05, alpha = 0.7) + 
  scale_colour_manual(values = c(up = "red", down = "blue"), name="Direction") +
  theme_bw() +
  scale_x_discrete(drop=F) + 
  scale_size_manual(values = c("TRUE" = 8, "FALSE"= 4), name="FDR < 0.05") +
  theme(
    axis.text.x = element_blank(),
    panel.grid.major.x = element_blank() ,
    panel.grid.major.y = element_line( size=.1, color="black"),
    axis.text.y = element_text(size=30)
  )
viop
dev.off()


# Plot test statistics (from P-Values)
# Plot test statistics (from FDR-Values)
plotFDRp <- function(g1, col1 = "SFL", col2 = "DGE", ggMain = "DMSO_NRF2vHcRED"){
  
  colnames(g1)[1:2] <- c("x", "y")
  
  # Get information
  g1$Dir <- "Up"
  g1$Dir[grepl("Down", rownames(g1))] <- "Down"
  
  # Get GS groups
  g1$Source <- "Pub"
  g1$Source[grepl("LUAD", rownames(g1))] <- "LUAD"
  g1$Source[grepl("LUSC", rownames(g1))] <- "LUSC"
  
  # Get sig cutoff
  Xthresh <- Ythresh <- -log10(0.05)
  
  g1$sigX <- abs(g1$x) > Xthresh
  g1$sigY <- abs(g1$y) > Ythresh 
  
  g1$Lab <- ""
  g1$Lab[g1$sigX|g1$sigY] <- rownames(g1)[g1$sigX|g1$sigY]
  g1$Lab <- gsub("_Up|_Down|_LUAD|_LUSC", "", g1$Lab)
  
  # File or hollow
  g1$Filled = g1$Dir
  g1$Filled[g1$Lab==""] <- NA
  
  limX <- max(abs(min(g1$x)), max(g1$x))
  limX <- max(limX, Xthresh)
  limY <- max(abs(min(g1$y)), max(g1$y))
  limY <- max(limY, Ythresh)
  
  limXY <- max(c(limX, limY))
  Xlims <- Ylims <- c(-limXY, limXY)
  
  # Get correlation
  m1 <- summary(lm(y~x, data = g1))
  m1rho <- paste0("Rho = ", round(sqrt(m1$r.squared), 2))
  
  m2 <- summary(lm(y~0 + x, data = g1))
  m2C <- coef(m2)
  m2T <- (m2C[1]-1)/m2C[2]
  m2P <- pt(-abs(m2T), nrow(g1)-2)*2
  m2P <- paste0("Pr(B[1]=1) ~ ", round(m2P, 2))
  m2B <- paste0("B[1] = ", round(m2C[1], 2))
  
  p <- ggplot(g1, aes(x, y)) +
    geom_abline(color = "black", linetype = 2, size = 2) +
    ggtitle(ggMain) +
    geom_vline(xintercept = Xthresh, alpha = 0.7) +
    geom_vline(xintercept = -Xthresh, alpha = 0.7) +
    geom_vline(xintercept = 0, alpha = 1, size = 3) +
    geom_hline(yintercept = Ythresh, alpha = 0.7) +
    geom_hline(yintercept = -Ythresh, alpha = 0.7) +
    geom_hline(yintercept = 0, alpha = 1, size = 3) +
    geom_point(aes(shape = Source, color = Dir, fill = Filled), size = 8, stroke = 2) +
    scale_color_manual(values = c(Up = "red", Down = "blue")) +
    scale_shape_manual(values=c(21,24,22)) +
    scale_fill_manual(values = c(Up = "red", Down = "blue"), na.value=NA, guide="none") + 
    annotate("text", x = -(Xthresh-0.5), y = (Ythresh-0.2), label = m2B, size = 13, fontface = "bold") +
    annotate("text", x = -(Xthresh-0.5), y = (Ythresh-0.45), label = m2P, size = 13, fontface = "bold") +
    annotate("text", x = -(Xthresh-0.5), y = (Ythresh-0.7), label = m1rho, size = 13, fontface = "bold") +
    theme_bw() +
    scale_x_continuous(name = col1, limits = Xlims) +
    scale_y_continuous(name = col2, limits = Ylims) +
    geom_smooth(method=lm, formula = y ~ 0 + x, data = g1, aes(group = 1), color = "black", fullrange = T)
  return(p)
}

# Create matrix of transformed FDR q-values
eMat <- do.call(cbind, lapply(gmxGSEA, function(x){
    nVec <- -log10(x$fdr)*sign(x$score)
  return(nVec)
}))

rownames(eMat) <- rownames(gmxGSEA[[1]])

# Subset the matrix of transformed FDR q-values to each pair of platforms
eMat1 <- eMat[,!grepl("MCY_", colnames(eMat))]
eMat2 <- eMat[,!grepl("SFL_", colnames(eMat))]
eMat3 <- eMat[,!grepl("DGE_", colnames(eMat))]

comps1 <- unique(sub("SFL_|DGE_", "", colnames(eMat1)))
comps2 <- unique(sub("MCY_|DGE_", "", colnames(eMat2)))
comps3 <- unique(sub("SFL_|MCY_", "", colnames(eMat3)))

compList1 <- lapply(comps1, function(x){
  eSub <- as.data.frame(eMat1[,grepl(x, colnames(eMat1))])
  eSub$size <- gmxGSEA[[1]]$hits
  return(eSub)
})

compList2 <- lapply(comps2, function(x){
  eSub <- as.data.frame(eMat2[,grepl(x, colnames(eMat2))])
  eSub$size <- gmxGSEA[[1]]$hits
  return(eSub)
})

compList3 <- lapply(comps3, function(x){
  eSub <- as.data.frame(eMat3[,grepl(x, colnames(eMat3))])
  eSub <- eSub[, c(2,1)]
  eSub$size <- gmxGSEA[[1]]$hits
  return(eSub)
})

names(compList1) <- comps1
names(compList2) <- comps2
names(compList3) <- comps3

lapply(names(compList1), function(x){
  g1 <- compList1[[x]]
  cols <- sub(paste0("_", x), "", colnames(g1))
  col1 <- cols[1]
  col2 <- cols[2]
  p <- plotFDRp(g1, col1, col2, x)
  p <- p + theme(
    axis.title = element_text(size = 30),
    axis.text = element_text(size = 30),
    legend.position = "none"
  )
  png(file.path(gseaDir, paste0(x, "_", col1, "_", col2, ".png")), width = 1000, height = 1000)
  print(p)
  dev.off()
})

lapply(names(compList2), function(x){
  g1 <- compList2[[x]]
  cols <- sub(paste0("_", x), "", colnames(g1))
  col1 <- cols[1]
  col2 <- cols[2]
  p <- plotFDRp(g1, col1, col2, x)
  p <- p + theme(
    axis.title = element_text(size = 30),
    axis.text = element_text(size = 30),
    legend.position = "none"
  )
  png(file.path(gseaDir, paste0(x, "_", col1, "_", col2, ".png")), width = 1000, height = 1000)
  print(p)
  dev.off()
})

lapply(names(compList3), function(x){
  g1 <- compList3[[x]]
  cols <- sub(paste0("_", x), "", colnames(g1))
  col1 <- cols[1]
  col2 <- cols[2]
  p <- plotFDRp(g1, col1, col2, x)
  p <- p + theme(
    axis.title = element_text(size = 30),
    axis.text = element_text(size = 30),
    legend.position = "none"
  )
  png(file.path(gseaDir, paste0(x, "_", col1, "_", col2, ".png")), width = 1000, height = 1000)
  print(p)
  dev.off()
})

## Get gene lists (FDR < 0.05)
geneList <- lapply(resUnlist, function(x){
  up <- rownames(x)[x$adj.P.Val < 0.05 & x$t > 0]
  down <- rownames(x)[x$adj.P.Val < 0.05 & x$t < 0]
  return(list(up = up, down = down))
})
geneList <- unlist(geneList, recursive = F)
names(geneList) <- sub("[.]up", "_up", names(geneList))
names(geneList) <- sub("[.]down", "_down", names(geneList))
